# Supplementary material for: Exploring the Causes of the Cambrian Explosion Based on the Evolution Mechanism of Genome Sequences
Source: Biology (Basel). 2025 Jun 27;14(7):783. doi: 10.3390/biology14070783 (PMC12292216; doi:10.3390/biology14070783)
Supplement: Supplementary file 1 [file biology-14-00783-s001.zip › Table S1.xlsx]

## Sheet: Sheet1
Table S1 Animal genome sequences information and related calculation data in the study
	Branch		Name	Genome Length (Mb)	GC%	δCG1	ρCG1	δTA1	ρTA1	t (Ma)
1	Invertebrates		Acanthaster planci	383.86	41.5001	2.24525	4.24696	1.03616	0.977035	380-353
2	Invertebrates		Acromyrmex echinatior	295.945	34	1.53095	3.27934	0.736702	0.733638	465-432
3	Invertebrates		Acropora digitifera	447.497	40.4999	1.96219	2.83005	0.969665	1.02135	410-381
4	Invertebrates		Acropora millepora	475.381	39.0654	1.98419	2.95643	0.966693	1.03475	408-379
5	Invertebrates		Actinia tenebrosa	238.2	38.5	2.24643	3.3529	0.86044	0.941586	380-353
6	Invertebrates		Acyrthosiphon pisum	533.649	31.0354	2.19958	5.37709	0.620578	0.711968	385-357
7	Invertebrates		Aedes aegypti	1278.73	38.1667	1.66757	2.42206	0.946308	1.03379	446-415
8	Invertebrates		Aedes albopictus	2538.39	40.3999	1.57984	2.56978	1.03428	1.22112	458-426
9	Invertebrates		Aethina tumida	259.984	27.9491	2.35389	5.82814	0.686336	0.69373	370-343
10	Invertebrates		Agrilus planipennis	353.073	35.9996	1.9544	2.8902	0.737125	0.793418	411-382
11	Invertebrates		Amphimedon queenslandica	164.263	37.2008	4.66054	8.79878	0.761208	0.777508	218-203
12	Invertebrates		Amyelois transitella	406.468	37.6	1.87195	2.67209	0.73663	0.774107	421-391
13	Invertebrates		Anopheles albimanus	172.603	48.9866	0.98028	1.50191	1.34776	1.75585	564-524
14	Invertebrates		Anopheles arabiensis	256.82	44.4808	1.19095	2.11779	1.13346	1.27492	521-484
15	Invertebrates		Anopheles coluzzii	245.133	44.2995	1.23643	2.08084	1.11509	1.21409	513-476
16	Invertebrates		Anopheles gambiae	265.03	44.5151	1.19467	2.21141	1.11948	1.25997	520-483
17	Invertebrates		Anopheles stephensi	243.46	44.9283	1.15994	1.92073	1.13259	1.20078	527-489
18	Invertebrates		Anoplophora glabripennis	706.969	33.3997	2.14636	3.81327	0.726406	0.788613	390-362
19	Invertebrates		Aphidius gifuensis	156.965	26.4739	3.38293	10.0631	0.67715	0.908916	289-269
20	Invertebrates		Aphis gossypii	334.871	27.7513	2.44046	5.8441	0.582413	0.700355	362-336
21	Invertebrates		Apis cerana	228.332	34.8987	1.37052	2.78281	0.778548	0.755981	490-455
22	Invertebrates		Apis dorsata	230.34	32.5	1.47857	3.22143	0.756554	0.792157	473-439
23	Invertebrates		Apis florea	229.015	34.8984	1.34653	2.78459	0.795849	0.81067	494-459
24	Invertebrates		Apis mellifera	225.251	32.6352	1.43847	3.13462	0.770607	0.767238	479-445
25	Invertebrates		Aplysia californica	927.31	41.9999	2.23737	6.24793	0.997808	1.62742	381-354
26	Invertebrates		Apolygus lucorum	1023.62	39.3871	1.70849	2.05663	0.967111	1.09452	441-410
27	Invertebrates		Argiope bruennichi	1670.29	29.348	3.06046	6.45569	0.718022	0.899299	312-289
28	Invertebrates		Asterias rubens	417.602	38.7678	2.39447	3.62333	0.914876	0.955931	366-340
29	Invertebrates		Athalia rosae	171.96	41.2779	1.05468	2.45871	0.949262	1.38114	548-509
30	Invertebrates		Atta cephalotes	317.672	34.3992	1.64174	3.72358	0.722216	0.732108	450-418
31	Invertebrates		Atta colombica	291.258	32.9	1.63069	3.45767	0.727371	0.745464	451-419
32	Invertebrates		Bactrocera dorsalis	530.327	36.6243	1.77641	3.15578	0.808997	0.809979	432-401
33	Invertebrates		Bactrocera latifrons	462.505	37.0997	1.75766	3.10613	0.817065	0.866239	435-404
34	Invertebrates		Bactrocera oleae	484.947	35.4997	1.89539	3.33043	0.763386	0.791523	418-388
35	Invertebrates		Bactrocera tryoni	570.659	36.2779	1.7401	2.80305	0.820646	0.825354	437-406
36	Invertebrates		Belonocnema kinseyi	1538.69	31.4059	2.34756	4.38853	0.773314	0.81605	370-344
37	Invertebrates		Bemisia tabaci	615.017	39.8996	1.52678	2.59197	1.00425	1.12342	466-433
38	Invertebrates		Bicyclus anynana	475.4	36.6	1.7442	3.03382	0.737536	0.780728	436-405
39	Invertebrates		Biomphalaria glabrata	916.388	36.1998	2.88011	6.12995	0.787236	0.897306	325-302
40	Invertebrates		Bombus bifarius	266.785	38	1.17287	1.54795	0.818952	0.801898	525-487
41	Invertebrates		Bombus impatiens	246.856	37.9	1.17611	1.64355	0.817799	0.81926	524-487
42	Invertebrates		Bombus terrestris	392.96	38.6904	1.18785	1.60035	0.809215	0.794549	522-484
43	Invertebrates		Bombus vancouverensis	282.134	38	1.18113	1.61322	0.820141	0.800636	523-486
44	Invertebrates		Bombus vosnesenskii	275.578	37.9	1.17665	1.55153	0.816439	0.799871	524-486
45	Invertebrates		Bombyx mandarina	398.589	37.3992	1.54854	2.44102	0.763537	0.810456	463-430
46	Invertebrates		Bombyx mori	460.35	38.5539	1.45945	2.51	0.789327	0.81956	476-442
47	Invertebrates		Bradysia coprophila	309.729	35.89	1.64165	2.12355	0.864531	1.00001	450-418
48	Invertebrates		Caenorhabditis briggsae	108.384	37.6966	1.81266	2.40266	1.12458	1.4009	428-397
49	Invertebrates		Caenorhabditis elegans	100.286	35.4317	1.89489	2.82067	1.00983	1.14228	418-388
50	Invertebrates		Caenorhabditis nigoni	129.489	37.7345	1.81124	2.36873	1.14378	1.49327	428-397
51	Invertebrates		Caenorhabditis remanei	145.443	38.5	1.71053	2.26242	1.10294	1.27229	441-409
52	Invertebrates		Caligus rogercresseyi	478.201	33.6463	2.55572	5.79678	0.762137	0.690128	352-326
53	Invertebrates		Camponotus floridanus	284.009	34.4	1.39501	3.374	0.749182	0.695477	486-451
54	Invertebrates		Cephus cinctus	160.751	40.5973	1.28742	2.53759	0.869548	0.947813	504-468
55	Invertebrates		Ceratina calcarata	199.94	41.8	1.05836	1.53326	0.91123	0.819766	547-508
56	Invertebrates		Ceratitis capitata	436.491	35.0995	1.88158	4.41706	0.800267	0.776165	420-390
57	Invertebrates		Ceratosolen solmsi	277.059	30.4	1.86878	5.21662	0.658898	0.740019	421-391
58	Invertebrates		Chelonus insularis	135.73	30.5	2.6683	5.15288	0.708787	0.775262	342-318
59	Invertebrates		Cimex lectularius	510.849	34.7998	2.10932	3.37877	0.798044	0.830568	394-366
60	Invertebrates		Clonorchis sinensis	552.707	44.0632	1.43226	1.64705	1.08466	1.21623	480-446
61	Invertebrates		Contarinia nasturtii	185.885	35.1	1.71312	2.41209	0.915803	1.04937	440-409
62	Invertebrates		Copidosoma floridanum	553.956	37.1	1.7529	4.44162	0.784703	1.03915	435-404
63	Invertebrates		Crassostrea gigas	647.887	33.4933	2.84276	5.12646	0.75689	0.842623	328-305
64	Invertebrates		Crassostrea virginica	684.741	34.8191	2.75818	4.71414	0.795296	0.89857	335-311
65	Invertebrates		Cryptotermes secundus	1018.93	41.3	1.95336	2.29035	0.904594	0.897215	411-382
66	Invertebrates		Ctenocephalides felis	775.453	29.8	2.50388	4.93883	0.680997	0.72952	356-331
67	Invertebrates		Culex pipiens	566.674	36.8	1.72466	3.62903	0.990522	0.976129	439-408
68	Invertebrates		Culex quinquefasciatus	573.23	37.5148	1.70582	3.5224	0.990773	0.956839	441-410
69	Invertebrates		Cyphomyrmex costatus	300.317	35.3	1.43711	3.08159	0.744148	0.735761	479-445
70	Invertebrates		Danaus plexippus	248.676	32.1016	2.11009	4.67985	0.664684	0.71622	394-366
71	Invertebrates		Daphnia magna	161.467	39.6556	1.44874	2.9507	1.04411	1.29043	478-444
72	Invertebrates		Dendroctonus ponderosae	223.598	36.4	1.84232	2.59249	0.858703	0.855047	424-394
73	Invertebrates		Dendronephthya gigantea	286.151	36.8	1.94586	2.89517	0.844024	0.80954	412-383
74	Invertebrates		Dermacentor silvarum	2474.31	46.9025	1.13245	1.7886	1.14305	1.10905	532-494
75	Invertebrates		Diabrotica virgifera	2418.07	36.5	2.27964	3.64859	0.728249	0.796778	377-350
76	Invertebrates		Diachasma alloeum	384.372	38.9	1.62598	2.64017	0.996839	1.02626	452-420
77	Invertebrates		Diaphorina citri	485.705	38.5	2.28274	3.91443	0.862778	1.1978	377-350
78	Invertebrates		Dinoponera quadriceps	259.666	43.6	0.91914	1.60298	0.988694	0.987965	579-537
79	Invertebrates		Diuraphis noxia	395.074	34.2992	2.29922	5.46359	0.610558	0.701705	375-348
80	Invertebrates		Drosophila albomicans	165.846	38.1416	1.73842	3.14077	0.922598	0.912725	437-406
81	Invertebrates		Drosophila ananassae	213.818	41.819	1.5307	2.68952	1.01204	0.87368	465-432
82	Invertebrates		Drosophila arizonae	141.387	40.8	1.63936	3.34743	0.944662	1.01129	450-418
83	Invertebrates		Drosophila biarmipes	185.319	41.5	1.48903	2.70616	0.996417	0.780487	472-438
84	Invertebrates		Drosophila bipectinata	192.394	42	1.56412	2.85494	1.00542	0.851776	461-428
85	Invertebrates		Drosophila busckii	118.492	39.0901	1.78512	3.26568	0.898461	0.954391	431-400
86	Invertebrates		Drosophila elegans	178.445	39.7	1.57687	3.13689	0.970718	0.799316	459-426
87	Invertebrates		Drosophila erecta	146.538	42.4	1.46906	2.36615	1.03359	0.882232	475-441
88	Invertebrates		Drosophila eugracilis	164.811	40.7	1.62004	2.85379	0.983836	0.839981	453-421
89	Invertebrates		Drosophila ficusphila	167.833	41.1	1.45543	2.58069	1.05407	0.85421	477-443
90	Invertebrates		Drosophila grimshawi	191.383	36.7	1.79479	1.95603	0.943205	0.899124	430-399
91	Invertebrates		Drosophila guanche	140.633	43.5968	1.57155	2.5005	1.15685	1.10123	460-427
92	Invertebrates		Drosophila hydei	153.742	39.5	1.7189	3.44343	0.9143	0.779967	440-408
93	Invertebrates		Drosophila innubila	167.978	36.5601	1.9534	4.06367	0.873653	0.868503	411-382
94	Invertebrates		Drosophila kikkawai	188.8	41	1.55949	3.1956	0.999245	0.782271	461-428
95	Invertebrates		Drosophila mauritiana	152.317	42.1937	1.45379	2.42064	1.02341	0.847808	477-443
96	Invertebrates		Drosophila melanogaster	143.726	42.0803	1.46263	2.36592	1.02389	0.901745	476-442
97	Invertebrates		Drosophila miranda	287.096	45.0728	1.33297	1.56587	1.13429	1.04622	496-461
98	Invertebrates		Drosophila mojavensis	163.171	39.5	1.67001	3.32044	0.912465	0.914153	446-414
99	Invertebrates		Drosophila navojoa	147.358	39.9	1.66992	3.7118	0.925311	0.921563	446-414
100	Invertebrates		Drosophila novamexicana	177.224	40.2	1.60252	2.72191	0.943775	0.948536	455-423
101	Invertebrates		Drosophila obscura	179.834	44.1	1.46336	2.72538	1.14698	1.09311	475-441
102	Invertebrates		Drosophila persimilis	195.513	45	1.37624	2.01634	1.14161	1.03381	489-454
103	Invertebrates		Drosophila pseudoobscura	163.283	45.119	1.39111	1.96625	1.15281	1.03703	487-452
104	Invertebrates		Drosophila rhopaloa	193.508	39.9	1.58489	2.71501	0.950003	0.791216	458-425
105	Invertebrates		Drosophila santomea	146.801	42.6223	1.44028	2.16136	1.04791	0.896849	479-445
106	Invertebrates		Drosophila sechellia	153.085	42.2729	1.44998	2.33324	1.0281	0.857189	477-443
107	Invertebrates		Drosophila serrata	198.036	39.1	1.74446	3.10785	0.930016	0.787571	436-405
108	Invertebrates		Drosophila simulans	131.664	42.4648	1.4401	2.33137	1.0436	0.859393	479-445
109	Invertebrates		Drosophila subobscura	126.248	45.0017	1.46789	2.33341	1.21941	1.13923	475-441
110	Invertebrates		Drosophila subpulchrella	265.154	40.4395	1.58213	2.65562	0.935524	0.924965	458-425
111	Invertebrates		Drosophila suzukii	268.012	40.6665	1.57399	2.68496	0.948412	0.865222	459-426
112	Invertebrates		Drosophila takahashii	165.528	39.9	1.56134	2.76073	0.957143	0.795873	461-428
113	Invertebrates		Drosophila virilis	189.444	40.3	1.56323	2.70716	0.938934	0.954528	461-428
114	Invertebrates		Drosophila willistoni	246.986	37.4274	1.9845	3.38982	0.888207	0.988981	408-379
115	Invertebrates		Drosophila yakuba	147.899	42.5512	1.44406	2.17807	1.04429	0.894324	478-444
116	Invertebrates		Dufourea novaeangliae	279.506	39.6	1.22145	1.85274	0.861827	0.819725	516-479
117	Invertebrates		Echinococcus granulosus	110.838	41.8	1.74466	2.47754	0.97892	0.980927	436-405
118	Invertebrates		Eufriesea mexicana	596.278	41.2	1.30185	1.53133	0.81661	0.79264	501-466
119	Invertebrates		Eurytemora affinis	389.032	32.6	3.42105	5.0665	0.719664	0.794151	287-266
120	Invertebrates		Exaiptasia diaphana	256.132	38.8	2.23846	3.32838	0.849138	0.925781	381-354
121	Invertebrates		Folsomia candida	221.703	37.5	1.80632	2.85559	0.890514	0.823044	429-398
122	Invertebrates		Fopius arisanus	153.632	39.4	1.59578	2.61894	0.975736	0.941159	456-424
123	Invertebrates		Formica exsecta	277.634	37.7	1.28932	2.9053	0.778543	0.762065	504-468
124	Invertebrates		Frankliniella occidentalis	274.99	50.8985	1.08082	1.28005	1.348	1.92988	543-504
125	Invertebrates		Galleria mellonella	401.915	33.1995	2.17702	4.35271	0.665234	0.717219	387-360
126	Invertebrates		Glossina fuscipes	390.087	34.2	1.89491	3.92215	0.772167	0.982205	418-388
127	Invertebrates		Habropoda laboriosa	296.955	39.6	1.19463	1.7308	0.900797	0.929974	521-483
128	Invertebrates		Haemonchus contortus	283.439	43.2289	1.44866	2.40773	1.05487	0.821738	478-444
129	Invertebrates		Halyomorpha halys	998.241	30.8999	3.21011	6.82849	0.676142	0.779132	301-279
130	Invertebrates		Harpegnathos saltator	334.16	44.8	0.947913	2.24611	1.04917	1.75864	572-531
131	Invertebrates		Helicoverpa armigera	356.686	36.5346	1.85581	3.52989	0.738817	0.776228	423-392
132	Invertebrates		Hermetia illucens	1004.95	42.4505	1.48271	1.85129	1.00633	1.02738	473-439
133	Invertebrates		Hyalella azteca	542.364	38.3	1.72905	3.11229	0.865081	0.809895	438-407
134	Invertebrates		Hydra vulgaris	819.403	27.0489	4.22285	13.5753	0.660839	0.675503	240-223
135	Invertebrates		Hyposmocoma kahamanoa	731.441	37.9	1.6777	2.97451	0.754922	0.770328	445-413
136	Invertebrates		Ixodes scapularis	2226.88	46.2	1.10693	1.90258	1.17588	1.32434	537-499
137	Invertebrates		Lepeophtheirus salmonis	647.192	30.8524	3.50761	6.63273	0.713686	0.823144	281-261
138	Invertebrates		Leptinotarsa decemlineata	641.993	35.6	2.18591	2.91535	0.862352	0.935745	386-359
139	Invertebrates		Limulus polyphemus	1828.27	34.5	3.20788	4.11076	0.710304	0.805213	301-280
140	Invertebrates		Linepithema humile	219.501	37.9	1.19376	2.45623	0.819849	0.754262	521-483
141	Invertebrates		Lingula anatina	406.308	37	3.05488	5.62231	0.826345	0.792735	312-290
142	Invertebrates		Lucilia cuprina	409.162	29.8997	3.07933	5.44556	0.663891	0.772884	310-288
143	Invertebrates		Lucilia sericata	565.305	30.7998	3.22565	7.28708	0.63667	0.666874	300-278
144	Invertebrates		Manduca sexta	470.037	35.6211	1.72965	3.52325	0.711664	0.732018	438-407
145	Invertebrates		Maniola hyperantus	408.137	37.8769	1.64907	2.67794	0.770986	0.80293	449-417
146	Invertebrates		Megachile rotundata	272.661	36.8	1.42841	2.34224	0.813925	0.832801	481-446
147	Invertebrates		Megalopta genalis	390.114	40.9	1.04685	1.84751	0.91128	0.794024	550-511
148	Invertebrates		Melanaphis sacchari	300.272	27	2.52261	6.25121	0.58051	0.713681	354-329
149	Invertebrates		Microplitis demolitor	241.19	33.1	2.17415	6.47051	0.700065	0.84768	388-360
150	Invertebrates		Mizuhopecten yessoensis	987.589	37.6	2.60622	3.87778	0.750663	0.828024	347-322
151	Invertebrates		Monomorium pharaonis	325.51	36.3703	1.32864	3.16073	0.779866	0.761264	497-461
152	Invertebrates		Musca domestica	750.404	36.1	2.05995	2.48874	0.817303	0.902569	399-371
153	Invertebrates		Myzus persicae	347.313	30.0993	2.1879	5.21341	0.624674	0.707216	386-359
154	Invertebrates		Nasonia vitripennis	297.31	41.1431	1.18056	2.47321	0.905672	1.06998	523-486
155	Invertebrates		Nematostella vectensis	269.418	40.7193	1.86406	3.34036	0.887251	0.937108	422-392
156	Invertebrates		Neodiprion lecontei	272.07	39.9132	1.19726	2.23742	0.923899	1.04951	520-483
157	Invertebrates		Nicrophorus vespilloides	195.273	32.2	1.94093	3.97956	0.73657	0.759951	413-383
158	Invertebrates		Nilaparvata lugens	1087.83	34.688	2.75654	4.44321	0.802747	0.86851	335-311
159	Invertebrates		Nomia melanderi	325.499	41	1.12742	1.61353	0.892115	0.802762	533-495
160	Invertebrates		Nylanderia fulva	369.948	35.3	1.39376	3.4448	0.767981	0.702422	486-452
161	Invertebrates		Octopus bimaculoides	2338.19	37.8	2.92897	8.47144	0.799884	0.747898	321-298
162	Invertebrates		Octopus sinensis	2719.15	36.3702	2.71459	10.7854	0.802482	0.657032	338-314
163	Invertebrates		Odontomachus brunneus	393.037	40.3	1.1496	2.53685	0.86914	0.820101	529-491
164	Invertebrates		Onthophagus taurus	267.079	33.4	1.97677	3.05828	0.741447	0.790606	409-379
165	Invertebrates		Ooceraea biroi	223.88	41.3083	1.04733	1.7178	0.919184	0.785642	550-510
166	Invertebrates		Orbicella faveolata	485.549	41.8997	1.99097	2.93894	0.937219	1.00284	407-378
167	Invertebrates		Orussus abietinus	186.398	45	0.982331	1.47782	1.05435	0.948343	564-524
168	Invertebrates		Osmia bicornis	222.97	39.5861	1.21707	2.01708	0.882993	0.80681	516-479
169	Invertebrates		Osmia lignaria	177.072	39	1.23202	1.93376	0.874089	0.83583	514-477
170	Invertebrates		Ostrinia furnacalis	437.294	37.4994	1.67358	3.09305	0.770577	0.774464	446-414
171	Invertebrates		Papilio machaon	252.114	34.5167	1.85028	3.57722	0.700479	0.756531	423-393
172	Invertebrates		Papilio polytes	227.021	34.499	1.83698	3.36386	0.691915	0.750259	425-395
173	Invertebrates		Papilio xuthus	243.89	34.2	1.85201	3.75531	0.701052	0.741603	423-393
174	Invertebrates		Pararge aegeria	516.571	35.9903	1.79626	3.48302	0.721035	0.762049	430-399
175	Invertebrates		Parasteatoda tepidariorum	1228.97	29.7	3.028	5.87701	0.695646	0.744928	314-292
176	Invertebrates		Patiria miniata	608.344	40.6	1.99427	3.78379	1.00493	1.16014	407-378
177	Invertebrates		Pecten maximus	918.306	36.6591	2.63046	3.87996	0.745187	0.84523	345-321
178	Invertebrates		Penaeus monodon	2394.35	38.8327	2.6084	27.4835	0.851731	0.720137	347-322
179	Invertebrates		Penaeus vannamei	1663.58	37.1	2.70912	38.5075	0.855417	0.68863	339-314
180	Invertebrates		Photinus pyralis	471.511	36.4	1.69635	2.55762	0.800194	0.853334	443-411
181	Invertebrates		Pieris rapae	256.37	33.227	2.07625	4.11668	0.67447	0.715191	398-369
182	Invertebrates		Plutella xylostella	323.303	38.3216	1.68943	3.42743	0.768357	0.754466	444-412
183	Invertebrates		Pocillopora damicornis	234.351	38.2994	2.22598	3.31417	0.915637	1.01114	382-355
184	Invertebrates		Pogonomyrmex barbatus	235.646	37.2	1.24874	2.8676	0.795278	0.756458	511-474
185	Invertebrates		Polistes canadensis	211.202	33.2	1.67286	3.50026	0.732408	0.928279	446-414
186	Invertebrates		Polistes dominula	208.026	31.5	1.90553	4.60949	0.710218	0.858279	417-387
187	Invertebrates		Pollicipes pollicipes	770.09	52.3	1.002	1.39005	1.45048	1.14512	560-520
188	Invertebrates		Pomacea canaliculata	440.16	40.6223	2.25757	4.24316	0.993194	1.06695	379-352
189	Invertebrates		Priapulus_caudatus	511.738	45.6996	1.25683	2.18519	0.959245	1.69485	509-473
190	Invertebrates		Pristionchus pacificus	158.48	42.9789	1.32977	1.57562	1.1022	1.12186	497-461
191	Invertebrates		Pseudomyrmex gracilis	282.776	39.9	1.14161	2.46527	0.890068	0.948501	531-493
192	Invertebrates		Rhagoletis pomonella	1223.29	37	1.75299	3.06198	0.807701	0.848732	435-404
193	Invertebrates		Rhagoletis zephyria	1109.8	37.2	1.75758	3.20753	0.831736	0.855675	435-404
194	Invertebrates		Rhipicephalus microplus	2529.93	45.7731	1.2276	2.28049	1.11962	0.840919	514-478
195	Invertebrates		Rhipicephalus sanguineus	2365.5	46.889	1.09796	1.88127	1.14449	0.932301	539-501
196	Invertebrates		Rhopalosiphum maidis	326.023	27.6757	2.32983	5.5582	0.588617	0.700275	372-346
197	Invertebrates		Scaptodrosophila lebanonensis	247.078	38.7	1.71328	3.11145	0.882844	0.844738	440-409
198	Invertebrates		Schistosoma haematobium	371.394	34.6	2.47906	3.24457	0.741012	0.810732	358-333
199	Invertebrates		Sipha flava	353.188	30.3	1.88828	4.58122	0.637509	0.73985	419-389
200	Invertebrates		Sitophilus oryzae	770.568	32.8998	2.14245	3.82313	0.71028	0.756057	391-363
201	Invertebrates		Solenopsis invicta	378.102	36.3891	1.34651	2.93901	0.792343	0.763174	494-459
202	Invertebrates		Spodoptera frugiperda	485.97	36.414	1.76527	3.2184	0.735597	0.764214	434-403
203	Invertebrates		Spodoptera litura	429.583	36.929	1.75574	2.849	0.738377	0.763548	435-404
204	Invertebrates		Stegodyphus dumicola	2551.18	33.3	2.41796	4.36334	0.754931	0.85876	364-338
205	Invertebrates		Steinernema carpocapsae	84.5126	45.4505	1.0789	1.28702	1.36211	1.29438	543-504
206	Invertebrates		Stomoxys calcitrans	971.189	40.3	1.80598	1.70692	0.87997	0.96924	429-398
207	Invertebrates		Strongylocentrotus purpuratus	921.856	37.4001	2.50486	5.52318	0.850434	1.1323	356-331
208	Invertebrates		Stylophora pistillata	400.12	39.6996	2.02806	3.05502	0.921083	1.01826	403-374
209	Invertebrates		Teleopsis dalmanni	623.66	29.9448	2.7753	5.43451	0.671239	0.734366	333-309
210	Invertebrates		Temnothorax curvispinosus	303.539	39.4	1.14801	2.2971	0.834301	0.75856	529-492
211	Invertebrates		Tetranychus urticae	90.8286	32.4976	3.30816	4.19886	0.875383	0.983458	294-273
212	Invertebrates		Thrips palmi	237.845	54.0979	0.935169	1.06327	1.70441	2.87846	575-534
213	Invertebrates		Tigriopus californicus	191.143	42.3168	1.74831	2.2778	1.18743	1.29759	436-405
214	Invertebrates		Trachymyrmex cornetzi	369.079	36	1.45381	3.00396	0.751892	0.737918	477-443
215	Invertebrates		Trachymyrmex septentrionalis	291.747	34.7	1.4563	3.15037	0.748091	0.754942	477-442
216	Invertebrates		Trachymyrmex zeteki	267.973	34.9	1.44279	2.96344	0.746622	0.736562	479-444
217	Invertebrates		Tribolium castaneum	165.944	35.1887	1.80297	3.32913	0.804928	0.800867	429-398
218	Invertebrates		Trichogramma pretiosum	187.642	39.9	1.1783	1.97289	0.90408	1.02155	524-486
219	Invertebrates		Trichoplax adhaerens	105.632	34.5	2.33037	2.88127	0.62639	0.765001	372-346
220	Invertebrates		Trichoplusia ni	368.211	35.6704	1.79864	3.34597	0.735928	0.770334	430-399
221	Invertebrates		Vanessa tameamea	357.125	32.8	1.91238	3.86848	0.669027	0.716254	416-386
222	Invertebrates		Varroa destructor	368.942	40.8991	1.34068	2.04298	0.846572	0.852659	495-460
223	Invertebrates		Varroa jacobsoni	365.586	40.9	1.3374	1.99746	0.846594	0.866823	495-460
224	Invertebrates		Vespa mandarinia	247.731	30.5989	1.62148	4.0113	0.714369	0.756284	453-420
225	Invertebrates		Vespula pensylvanica	179.37	34.4272	1.38254	4.06998	0.790785	1.12618	488-453
226	Invertebrates		Vollenhovia emeryi	287.901	42.6	1.01954	1.70061	0.911895	0.82472	556-516
227	Invertebrates		Wasmannia auropunctata	324.12	39.9	1.13668	2.28803	0.830945	0.766183	532-494
228	Invertebrates		Zerene cesonia	266.406	34.0483	1.88685	3.45976	0.685577	0.734248	419-389
229	Invertebrates		Zeugodacus cucurbitae	374.634	27.1	1.85769	3.22177	0.788013	0.802533	422-392
230	Invertebrates		Zootermopsis nevadensis	485.025	38.5997	2.00279	2.81876	0.849261	0.815247	406-377
231	Vertebrates	Fishes	Acanthochromis polyacanthus	991.585	41.5	3.43469	6.56084	1.04701	1.11707	286-266
232	Vertebrates	Fishes	Acanthopagrus latus	685.144	42.0992	2.82048	6.55021	1.12034	1.46613	330-306
233	Vertebrates	Fishes	Acipenser ruthenus	1830.5	39.7582	3.42605	8.66055	0.920358	0.815673	287-266
234	Vertebrates	Fishes	Alosa alosa	854.465	42.9868	2.93973	14.0522	1.05906	4.01042	321-298
235	Vertebrates	Fishes	Ameiurus melas	868.497	40.0938	2.95868	10.5675	0.968948	1.16534	319-296
236	Vertebrates	Fishes	Amphiprion ocellaris	880.721	39.5001	3.77035	6.97974	1.01895	1.07817	265-246
237	Vertebrates	Fishes	Anabas testudineus	555.658	40.4629	3.9122	7.33337	1.00602	1.16917	257-239
238	Vertebrates	Fishes	Anarrhichthys ocellatus	612.791	42.6	2.58556	5.99813	1.06792	1.40019	349-324
239	Vertebrates	Fishes	Anguilla anguilla	979.046	43.6575	2.42551	4.57259	1.07068	1.45707	363-337
240	Vertebrates	Fishes	Archocentrus centrarchus	932.93	41.393	3.81496	8.67855	1.06568	1.25344	263-244
241	Vertebrates	Fishes	Astatotilapia calliptera	880.446	41.0816	3.18898	6.46027	1.03958	1.11528	302-281
242	Vertebrates	Fishes	Astyanax mexicanus	1373.17	38.2352	3.84922	11.4079	0.859025	0.878389	261-242
243	Vertebrates	Fishes	Austrofundulus limnaeus	866.963	41.1	3.50226	7.34071	1.01221	1.00502	282-262
244	Vertebrates	Fishes	Betta splendens	441.389	45.2975	2.02484	4.27993	1.20661	1.90815	403-375
245	Vertebrates	Fishes	Boleophthalmus pectinirostris	955.752	40.1001	3.14272	6.12379	0.947933	0.955762	306-284
246	Vertebrates	Fishes	Carassius auratus	1820.64	37.4838	3.3232	10.137	0.905318	0.810576	293-272
247	Vertebrates	Fishes	Channa argus	623.704	39.6898	4.12421	7.92398	0.985768	1.10863	245-228
248	Vertebrates	Fishes	Chanos chanos (milkfish)	656.929	41.5793	3.21288	8.46456	1.07001	2.67277	301-279
249	Vertebrates	Fishes	Clupea harengus	786.326	44.1628	2.87149	14.2665	1.15584	6.19065	326-302
250	Vertebrates	Fishes	Collichthys lucidus	877.615	41.8051	2.70644	6.52338	1.06764	1.45378	339-315
251	Vertebrates	Fishes	Colossoma macropomum	1221.85	39.3	3.98658	7.75132	0.936594	1.02362	253-235
252	Vertebrates	Fishes	Coregonus	2068.07	43.8475	2.90575	4.63326	1.04408	1.34848	323-300
253	Vertebrates	Fishes	Cottoperca gobio	609.392	40.9976	2.96434	8.49174	0.998629	1.23398	319-296
254	Vertebrates	Fishes	Cyclopterus lumpus	572.886	42.9506	2.37577	6.98812	1.07757	1.33023	368-342
255	Vertebrates	Fishes	Cynoglossus semilaevis	470.199	41.2788	2.84721	6.07558	1.05137	1.13756	328-304
256	Vertebrates	Fishes	Cyprinodon tularosa	1086.88	39.0001	3.6088	8.28386	0.955443	0.903541	275-255
257	Vertebrates	Fishes	Cyprinodon variegatus	1035.18	39.5001	4.09354	9.40063	0.931691	0.970209	247-229
258	Vertebrates	Fishes	Cyprinus carpio	1680.13	37.1688	3.63492	9.91646	0.88885	0.922615	273-254
259	Vertebrates	Fishes	Danio rerio	1679.2	36.6374	3.30391	8.85847	0.857117	0.77972	295-274
260	Vertebrates	Fishes	Denticeps clupeoides	567.401	43.744	2.3006	4.79529	1.13691	1.33573	375-348
261	Vertebrates	Fishes	Echeneis naucrates	544.229	41.4328	3.42723	7.38266	1.11873	1.36421	286-266
262	Vertebrates	Fishes	Electrophorus electricus	589.359	42.6257	3.20715	9.00026	1.03159	1.98253	301-280
263	Vertebrates	Fishes	Epinephelus lanceolatus	1087.42	41.5627	3.32833	6.34734	1.03179	1.16807	293-272
264	Vertebrates	Fishes	Erpetoichthys calabaricus	3811.04	40.1003	3.76337	7.54975	0.940056	0.803111	266-247
265	Vertebrates	Fishes	Esox lucius	918.749	42.2288	3.17104	5.64025	1.01165	1.14759	304-282
266	Vertebrates	Fishes	Etheostoma cragini	643.079	40.5642	3.32603	7.78139	0.978788	1.34266	293-272
267	Vertebrates	Fishes	Etheostoma spectabile	854.807	40.9467	3.15884	7.7629	0.985017	1.40296	305-283
268	Vertebrates	Fishes	Fundulus heteroclitus	1203.51	40.7761	2.87896	6.63589	1.0215	0.917731	325-302
269	Vertebrates	Fishes	Gadus morhua	669.966	45.8019	1.96246	9.74057	1.14523	4.76734	410-381
270	Vertebrates	Fishes	Gasterosteus aculeatus	471.894	44.6947	1.8514	3.84755	1.19232	1.41351	423-393
271	Vertebrates	Fishes	Gouania willdenowi	937.151	38.4531	3.22163	7.48815	0.929434	1.06843	300-279
272	Vertebrates	Fishes	Gymnodraco acuticeps	996.888	41.5	2.60887	7.55479	0.9872	1.5605	347-322
273	Vertebrates	Fishes	Haplochromis burtoni	854.589	41.7001	3.45415	6.63779	1.02378	1.10683	285-264
274	Vertebrates	Fishes	Hippocampus comes	492.131	43.6998	1.80736	5.40889	1.23292	1.75868	429-398
275	Vertebrates	Fishes	Hippoglossus hippoglossus	596.793	42.2687	2.72676	7.05941	1.1217	1.83814	337-313
276	Vertebrates	Fishes	Hippoglossus stenolepis	602.165	42.176	2.73662	7.68235	1.1287	1.99219	336-312
277	Vertebrates	Fishes	Ictalurus punctatus	821.768	39.8419	2.96387	8.73259	0.953324	1.00386	319-296
278	Vertebrates	Fishes	Kryptolebias marmoratus	680.656	40.5919	3.25824	6.82947	1.05522	1.04412	298-276
279	Vertebrates	Fishes	Labrus bergylta	805.481	40.9	3.26022	8.13127	1.06698	1.64039	298-276
280	Vertebrates	Fishes	Larimichthys crocea	657.94	41.3589	3.01675	6.55148	1.05529	1.32383	315-292
281	Vertebrates	Fishes	Lates calcarifer	668.481	40.8001	4.26737	7.85414	1.03998	1.26938	238-221
282	Vertebrates	Fishes	Latimeria chalumnae	2860.59	43	4.89648	12.6556	1.00522	1.45467	207-192
283	Vertebrates	Fishes	Lepisosteus oculatus	945.878	40.4083	3.96759	7.79871	0.942681	0.915779	254-236
284	Vertebrates	Fishes	Mastacembelus armatus	591.952	40.8629	4.36842	8.32337	1.01723	1.20423	233-216
285	Vertebrates	Fishes	Maylandia zebra	957.485	41.1537	3.17342	6.29236	1.04465	1.11308	304-282
286	Vertebrates	Fishes	Megalops cyprinoides	959.259	43.0323	2.97432	5.41842	1.08445	1.43021	318-295
287	Vertebrates	Fishes	Micropterus salmoides	963.614	40.9001	3.35474	6.37211	0.994545	1.07573	291-270
288	Vertebrates	Fishes	Monopterus albus	684.144	41.5001	4.47252	8.30033	1.01186	1.11201	227-211
289	Vertebrates	Fishes	Morone saxatilis	598.127	40.3001	3.74121	7.43081	0.974805	1.06946	267-248
290	Vertebrates	Fishes	Myripristis murdjan	835.255	41.8483	3.27364	9.9871	1.10713	2.02695	297-275
291	Vertebrates	Fishes	Nematolebias whitei	1218.32	41.7763	2.97555	5.40015	1.08036	0.995523	318-295
292	Vertebrates	Fishes	Neolamprologus brichardi	847.91	42.0001	3.41648	6.35978	1.02032	1.06688	287-267
293	Vertebrates	Fishes	Nothobranchius furzeri	1242.52	44.8104	2.56507	5.63227	1.1141	1.39349	351-326
294	Vertebrates	Fishes	Notolabrus celidotus	846.744	41.0035	3.57005	6.81213	1.03834	1.20077	277-258
295	Vertebrates	Fishes	Notothenia coriiceps	636.614	40.8002	2.83031	8.52582	0.974517	1.5761	329-305
296	Vertebrates	Fishes	Oncorhynchus keta	1853.1	43.3825	3.0745	6.58645	1.01136	1.47803	311-288
297	Vertebrates	Fishes	Oncorhynchus kisutch	2375.91	43.5459	3.43545	7.54839	0.979295	1.60105	286-265
298	Vertebrates	Fishes	Oncorhynchus mykiss	2341.69	43.4791	3.27405	7.12164	0.995425	1.5911	297-275
299	Vertebrates	Fishes	Oncorhynchus nerka	1925.21	43.6062	2.96446	5.57923	1.0191	1.36142	319-296
300	Vertebrates	Fishes	Oncorhynchus tshawytscha	2294.86	43.5409	2.96294	5.69198	1.0172	1.36922	319-296
301	Vertebrates	Fishes	Onychostoma macrolepis	886.57	37.2774	3.31031	8.76154	0.896031	0.861294	294-273
302	Vertebrates	Fishes	Oreochromis aureus	1005.58	40.6538	3.39743	7.08981	1.02781	1.11164	288-268
303	Vertebrates	Fishes	Oreochromis niloticus	1005.68	40.7187	3.36472	6.69514	1.02934	1.0905	291-270
304	Vertebrates	Fishes	Oryzias javanicus	809.68	38.9689	2.93898	6.9039	1.01883	1.05367	321-298
305	Vertebrates	Fishes	Oryzias latipes	734.057	40.8475	2.9014	5.68134	1.10471	1.04853	323-300
306	Vertebrates	Fishes	Oryzias melastigma	778.704	39.5979	3.05136	6.54974	1.01637	0.982466	312-290
307	Vertebrates	Fishes	Pangasianodon hypophthalmus	758.974	38.8736	4.02289	10.9911	0.928014	1.2374	251-233
308	Vertebrates	Fishes	Paralichthys olivaceus	643.911	43.2001	3.03158	5.84181	1.11312	1.36512	314-291
309	Vertebrates	Fishes	Parambassis ranga	551.013	42.5376	3.45194	6.69653	1.10486	1.32545	285-264
310	Vertebrates	Fishes	Paramormyrops kingsleyae	799.421	44.4	2.44138	4.70385	1.07079	1.08017	362-336
311	Vertebrates	Fishes	Perca flavescens	877.456	40.8426	2.99462	10.441	0.973513	1.5502	316-294
312	Vertebrates	Fishes	Perca fluviatilis	951.346	40.9061	2.89408	9.51888	0.97432	1.68562	324-301
313	Vertebrates	Fishes	Periophthalmus magnuspinnatus	752.622	40.3081	3.10326	6.25021	0.956342	0.912235	308-286
314	Vertebrates	Fishes	Pimephales promelas	1066.43	40	2.55059	4.92644	0.926742	0.919369	352-327
315	Vertebrates	Fishes	Poecilia formosa (Amazon molly)	748.923	39.6	3.21987	7.09955	1.02145	1.07425	300-279
316	Vertebrates	Fishes	Poecilia latipinna	815.145	40.8	3.20695	7.58276	1.02279	1.12043	301-280
317	Vertebrates	Fishes	Poecilia mexicana	801.711	40.7	3.19908	7.11944	1.02244	1.07869	302-280
318	Vertebrates	Fishes	Poecilia reticulata	731.622	40.2816	3.1077	6.47318	1.02034	1.0517	308-286
319	Vertebrates	Fishes	Polypterus senegalus	3673.88	39.3268	3.68573	8.09979	0.93586	0.804263	270-251
320	Vertebrates	Fishes	Pseudochaenichthys georgianus	1026.1	42.0763	2.43029	8.54328	1.00568	1.97762	363-337
321	Vertebrates	Fishes	Pundamilia nyererei	830.133	41.9	3.40914	6.48921	1.02675	1.10614	288-267
322	Vertebrates	Fishes	Pungitius pungitius	466.599	44.4	1.98315	4.43219	1.17521	1.56387	408-379
323	Vertebrates	Fishes	Pygocentrus nattereri	1222.05	40.656	3.71608	8.70598	0.986603	1.29927	268-249
324	Vertebrates	Fishes	Salarias fasciatus	797.507	44.423	2.11714	5.24719	1.31281	1.92642	393-365
325	Vertebrates	Fishes	Salmo salar	2756.58	43.4227	3.15535	6.01452	0.982102	1.47212	305-283
326	Vertebrates	Fishes	Salmo trutta	2371.88	43.5688	3.14659	6.64899	0.99298	1.52462	305-284
327	Vertebrates	Fishes	Salvelinus	2169.55	43.6053	2.8887	6.11761	1.00414	1.45045	324-301
328	Vertebrates	Fishes	Salvelinus namaycush	2345.51	43.4622	3.06343	6.72658	0.989258	1.65959	311-289
329	Vertebrates	Fishes	Sander lucioperca	901.238	40.8673	2.93054	9.23681	0.974946	1.64267	321-298
330	Vertebrates	Fishes	Scleropages formosus	784.563	44.1613	2.29792	4.15062	1.12926	1.35326	375-348
331	Vertebrates	Fishes	Scophthalmus maximus	538.235	43.5341	2.16409	6.10952	1.18942	2.22933	389-361
332	Vertebrates	Fishes	Sebastes umbrosus	800.904	40.7762	2.71192	5.21553	0.979632	1.05925	338-314
333	Vertebrates	Fishes	Seriola dumerili	677.686	40.9002	3.58087	8.01309	1.04733	1.56877	277-257
334	Vertebrates	Fishes	Seriola lalandi	732.51	40.9002	3.51156	6.86611	1.03993	1.47707	281-261
335	Vertebrates	Fishes	Silurus meridionalis	742.596	38.7753	3.51036	12.932	0.93723	1.15895	281-261
336	Vertebrates	Fishes	Simochromis diagramma	848.827	40.9	3.25274	6.43798	1.0378	1.12527	298-277
337	Vertebrates	Fishes	Sinocyclocheilus anshuiensis	1632.72	38.0001	3.20744	7.6523	0.892899	0.88214	301-280
338	Vertebrates	Fishes	Sinocyclocheilus grahami	1750.29	38.7	3.17949	7.41373	0.899147	0.867681	303-281
339	Vertebrates	Fishes	Sinocyclocheilus rhinocerous	1655.79	38.1	3.22028	7.62006	0.891107	0.872108	300-279
340	Vertebrates	Fishes	Sparus aurata	833.595	41.9489	2.68023	5.7907	1.08771	1.2622	341-317
341	Vertebrates	Fishes	Sphaeramia orbicularis	1342.66	37.9311	3.97062	9.32769	0.932686	1.08229	254-236
342	Vertebrates	Fishes	Stegastes partitus	800.492	42.1	2.74385	5.22545	1.11169	1.22481	336-312
343	Vertebrates	Fishes	Syngnathus acus	324.331	43.4543	1.8311	3.82743	1.18043	1.22862	426-395
344	Vertebrates	Fishes	Tachysurus fulvidraco	712.017	39.495	3.31265	14.9183	0.957066	2.34021	294-273
345	Vertebrates	Fishes	Takifugu bimaculatus	404.312	45.5602	2.13021	4.19086	1.28141	1.54161	392-364
346	Vertebrates	Fishes	Takifugu flavidus	366.287	45.623	2.09396	4.15718	1.29058	1.62092	396-368
347	Vertebrates	Fishes	Takifugu rubripes	384.127	45.6992	2.09909	4.1054	1.28509	1.57294	395-367
348	Vertebrates	Fishes	Thalassophryne amazonica	2446.59	42.0237	2.81487	4.98789	1.10485	1.06038	330-307
349	Vertebrates	Fishes	Toxotes jaculatrix	621.503	41.1132	3.39196	2.44788	1.10313	1.32903	289-268
350	Vertebrates	Fishes	Trematomus bernacchii	867.125	40.9	2.81787	8.44536	0.974859	1.69642	330-306
351	Vertebrates	Fishes	Triplophysa tibetana	652.93	38.8411	2.6173	5.14568	0.936758	0.905825	346-322
352	Vertebrates	Fishes	Xiphias gladius	691.78	40.7265	3.33681	8.68701	1.01927	1.46144	292-271
353	Vertebrates	Fishes	Xiphophorus couchianus	688.542	39.0399	3.35246	6.76607	0.998487	0.982619	291-271
354	Vertebrates	Fishes	Xiphophorus hellerii	733.346	40.1536	3.30445	6.9706	1.0006	0.980179	295-273
355	Vertebrates	Fishes	Xiphophorus maculatus	704.321	39.0265	3.36429	7.10462	0.997319	0.976253	291-270
356	Vertebrates	Amphibians	Ambystoma mexicanum	28206.9	46.0108	2.36787	3.83313	1.1561	1.25941	369-342
357	Vertebrates	Amphibians	Bombina variegata	4679.11	37.4	3.91817	7.86062	0.787095	0.805721	257-238
358	Vertebrates	Amphibians	Bufo bufo	4394.81	44.5174	2.43874	3.181	1.03419	1.04122	362-336
359	Vertebrates	Amphibians	Bufo gargarizans	4545.48	44.4777	2.46605	3.03451	1.0296	1.0353	360-334
360	Vertebrates	Amphibians	Eleutherodactylus coqui	2789.35	43.7743	2.46785	3.43188	0.982792	1.02171	359-334
361	Vertebrates	Amphibians	Engystomops pustulosus	2555.52	41.9688	2.75644	4.61721	0.925275	0.944493	335-311
362	Vertebrates	Amphibians	Geotrypetes seraphini	3779.43	43.2511	2.92697	4.82733	1.03032	1.11668	321-299
363	Vertebrates	Amphibians	Glandirana rugosa	7628.4	39.4	2.72981	4.51521	1.04159	1.1053	337-313
364	Vertebrates	Amphibians	Hymenochirus boettgeri	3210.87	39.4923	3.48746	5.46338	0.803362	0.830318	283-262
365	Vertebrates	Amphibians	Leptobrachium ailaonicum	3535.8	43.6691	2.22304	7.15142	1.02436	1.08484	383-355
366	Vertebrates	Amphibians	Leptobrachium leishanense	3549.06	43.753	2.14678	3.2349	1.02199	0.965632	390-362
367	Vertebrates	Amphibians	Limnodynastes dumerilii	2378.68	36.8	2.99475	3.90864	0.844719	0.867436	316-294
368	Vertebrates	Amphibians	Lithobates catesbeianus	6250.35	43.6998	2.93017	4.82193	1.02032	1.06299	321-298
369	Vertebrates	Amphibians	Microcaecilia unicolor	4685.94	44.0677	3.04609	4.36309	1.03978	1.19588	313-290
370	Vertebrates	Amphibians	Nanorana parkeri	2053.87	42.7	3.00838	4.54604	0.968916	0.996859	315-293
371	Vertebrates	Amphibians	Oophaga pumilio	3493.38	26.9	2.89758	5.00058	0.980064	1.01299	324-301
372	Vertebrates	Amphibians	Pipa parva	1370.89	37.5	4.48677	6.00226	0.820651	0.877156	227-210
373	Vertebrates	Amphibians	Platyplectrum ornatum	1065.31	29.3	3.81556	8.6064	0.827469	0.762049	263-244
374	Vertebrates	Amphibians	Pyxicephalus adspersus	1563.37	39.2274	5.1138	10.1539	0.854851	0.888756	198-183
375	Vertebrates	Amphibians	Rana temporaria	4111.42	44.194	2.13773	3.50373	1.02495	0.985257	391-363
376	Vertebrates	Amphibians	Ranitomeya imitator	6477.88	43	2.99419	5.44996	1.05976	1.24235	316-294
377	Vertebrates	Amphibians	Rhinatrema bivittatum	5319.24	44.4385	2.8592	4.19211	1.06952	1.14944	327-303
378	Vertebrates	Amphibians	Rhinella marina	2551.76	43.23	2.88565	3.98906	0.974577	0.989513	325-301
379	Vertebrates	Amphibians	Scaphiopus couchii	484.149	40.4	3.65915	6.68014	0.852929	0.888234	272-252
380	Vertebrates	Amphibians	Scaphiopus holbrookii	710.85	40.1	3.69457	6.62097	0.846123	0.866565	270-250
381	Vertebrates	Amphibians	Spea bombifrons	765.305	41.6	2.76877	5.20956	0.901882	0.881842	334-310
382	Vertebrates	Amphibians	Spea multiplicata	1075.97	39.9	3.00439	7.13025	0.872797	0.82516	316-293
383	Vertebrates	Amphibians	Xenopus laevis	2742.47	39.3485	3.9168	4.46235	0.871034	0.91741	257-238
384	Vertebrates	Amphibians	Xenopus tropicalis	1451.3	40.7531	4.24132	5.70528	0.860565	0.880953	239-222
385	Vertebrates	Reptiles	Actinemys marmorata	2301.12	44.8	3.97531	4.94426	1.08803	1.18149	253-235
386	Vertebrates	Reptiles	Alligator mississippiensis	2161.73	44.4	5.66919	7.69806	1.09149	1.24496	175-162
387	Vertebrates	Reptiles	Alligator sinensis	2270.57	44.6	5.37831	7.30628	1.10057	1.25576	186-173
388	Vertebrates	Reptiles	Anolis carolinensis	1799.14	40.8238	4.82753	6.93534	0.988288	0.878793	210-195
389	Vertebrates	Reptiles	Apalone spinifera	1931.08	42.8	4.89203	5.94807	1.03977	1.11999	207-193
390	Vertebrates	Reptiles	Aspidoscelis marmoratus	1639.53	40.3	4.42226	5.76112	1.08035	1.12153	230-213
391	Vertebrates	Reptiles	Bothrops jararaca	1672.32	40.3	4.43696	8.04381	0.999215	0.985963	229-213
392	Vertebrates	Reptiles	Calotes versicolor	1334.03	42.3	4.48083	6.87912	1.04784	0.994077	227-211
393	Vertebrates	Reptiles	Carettochelys insculpta	2356.57	45.3	3.99203	3.69968	1.1494	1.27159	253-235
394	Vertebrates	Reptiles	Chelonia mydas	2134.38	44.0473	4.54393	5.67274	1.07835	1.16443	224-208
395	Vertebrates	Reptiles	Chelonoidis abingdonii	2300.74	44.1	4.66785	6.75099	1.06565	1.15507	218-202
396	Vertebrates	Reptiles	Chelydra serpentina	2257.72	38.3	3.89358	4.71999	1.07788	1.14791	258-240
397	Vertebrates	Reptiles	Chrysemys picta	2481.37	44.807	4.23115	5.317	1.07536	1.14984	240-223
398	Vertebrates	Reptiles	Chrysopelea ornata	1334.27	40.7	4.29029	6.32823	1.01888	1.02784	237-220
399	Vertebrates	Reptiles	Crocodylus porosus	2049.54	44.2	5.9631	8.57058	1.07615	1.21531	163-152
400	Vertebrates	Reptiles	Crotalus adamanteus	1597.65	40	4.83862	8.23845	0.986573	0.991511	210-195
401	Vertebrates	Reptiles	Crotalus horridus	1520.33	34.3	5.56992	9.59865	0.957702	0.971227	179-166
402	Vertebrates	Reptiles	Crotalus pyrrhus	1126.79	38.5	5.94286	12.1897	0.940203	0.973084	164-152
403	Vertebrates	Reptiles	Crotalus tigris	1612	39.9	4.96427	8.30868	0.985675	1.00317	204-190
404	Vertebrates	Reptiles	Crotalus viridis	1340.2	39.3623	5.86079	9.89678	0.950144	0.977684	167-155
405	Vertebrates	Reptiles	Cuora amboinensis	2214.83	43.9	4.27711	5.48474	1.08413	1.16149	237-220
406	Vertebrates	Reptiles	Cuora mccordi	2390.37	44.6	3.97144	4.66651	1.09798	1.17221	254-236
407	Vertebrates	Reptiles	Dermatemys mawii	1866.98	43	4.98071	6.87496	1.04711	1.11143	203-189
408	Vertebrates	Reptiles	Dermochelys coriacea	2164.76	43.3706	5.06667	5.32178	1.04992	1.12128	200-185
409	Vertebrates	Reptiles	Emydocephalus ijimae	1625.2	40.3	4.17277	7.73032	1.00976	1.0078	243-225
410	Vertebrates	Reptiles	Emydura subglobosa	1986.7	42.9	4.77049	7.19075	1.0491	1.11602	213-198
411	Vertebrates	Reptiles	Gavialis gangeticus	2640.79	45.5	6.05084	8.54386	1.0787	1.22708	160-149
412	Vertebrates	Reptiles	Gekko japonicus	2490.27	45.5	3.48471	4.19682	1.18863	1.26783	283-263
413	Vertebrates	Reptiles	Gopherus agassizii	2184.97	43	5.00602	6.77027	1.06316	1.14719	202-188
414	Vertebrates	Reptiles	Gopherus evgoodei	2298.56	44.2098	4.5699	5.70495	1.08186	1.172	223-207
415	Vertebrates	Reptiles	Hydrophis curtus	1964.83	40.5107	3.93091	7.10436	1.00937	1.00644	256-238
416	Vertebrates	Reptiles	Hydrophis cyanocinctus	1980.71	40.5567	3.92768	7.10522	1.01069	1.00666	256-238
417	Vertebrates	Reptiles	Hydrophis hardwickii	1296.39	37.2	5.99205	12.5485	0.954067	0.981728	162-151
418	Vertebrates	Reptiles	Hydrophis melanocephalus	1402.64	34.8	6.14761	11.5596	0.958764	0.982856	157-145
419	Vertebrates	Reptiles	Lacerta agilis	1391.41	43.7711	3.79137	5.17738	1.128	1.11316	264-245
420	Vertebrates	Reptiles	Lacerta bilineata	1418.15	43.64	3.82878	5.19166	1.12329	1.11069	262-243
421	Vertebrates	Reptiles	Lacerta viridis	1439.84	43.7	3.77867	5.10856	1.12701	1.10569	265-246
422	Vertebrates	Reptiles	Laticauda colubrina	2038.82	37.6	4.6258	4.18245	1.05642	1.07654	220-204
423	Vertebrates	Reptiles	Laticauda laticaudat	1558.71	40.1	4.90966	7.53888	1.01141	1.01941	207-192
424	Vertebrates	Reptiles	Malaclemys terrapin	2439.75	44.5	4.02795	5.00087	1.08657	1.16998	251-233
425	Vertebrates	Reptiles	Mauremys mutica	2484.37	45.3527	3.86855	4.20622	1.11454	1.19907	260-241
426	Vertebrates	Reptiles	Mauremys reevesii	2367.61	44.8845	4.06505	4.63521	1.11168	1.19737	249-231
427	Vertebrates	Reptiles	Mesoclemmys tuberculata	2027.51	43.1	4.66933	6.96314	1.05353	1.10798	218-202
428	Vertebrates	Reptiles	Myanophis thanlyinensis	1315.62	39.2	5.18997	9.25862	0.965271	0.970646	194-180
429	Vertebrates	Reptiles	Naja naja	1768.54	40.3901	5.04012	7.23661	1.00105	0.962217	201-186
430	Vertebrates	Reptiles	Notechis scutatus	1665.53	40.2	4.82988	8.59044	0.977706	0.998689	210-195
431	Vertebrates	Reptiles	Pantherophis guttatus	1706.96	40.8	4.16328	6.00555	0.994444	0.9757	243-226
432	Vertebrates	Reptiles	Pantherophis obsoletus	1692.46	39.1	4.13299	5.91528	0.99787	0.980425	245-227
433	Vertebrates	Reptiles	Paroedura picta	1562.18	40.6	4.07067	5.34061	1.15751	1.21334	248-230
434	Vertebrates	Reptiles	Pelodiscus sinensis	2202.48	44.4999	3.90435	3.61218	1.08364	1.15516	257-239
435	Vertebrates	Reptiles	Pelusios castaneus	2044.28	43.1	4.54458	2.70974	1.0432	1.07755	224-208
436	Vertebrates	Reptiles	Pituophis catenifer	1516.1	35.5	4.62866	6.76057	0.974792	0.971933	220-204
437	Vertebrates	Reptiles	Platysternon megacephalum	2319.09	43.9	3.88684	4.74632	1.08846	1.16884	258-240
438	Vertebrates	Reptiles	Podarcis muralis	1511.02	44.2081	3.51687	3.74497	1.13959	1.0727	281-261
439	Vertebrates	Reptiles	Podocnemis expansa	2447.09	43.6	5.59654	6.32184	1.0861	1.19396	178-165
440	Vertebrates	Reptiles	Pogona vitticeps	1716.68	42.1	4.62446	7.09777	1.06708	1.10702	220-204
441	Vertebrates	Reptiles	Protobothrops flavoviridis	1413.2	38.2	5.07287	8.46225	0.968634	0.935561	199-185
442	Vertebrates	Reptiles	Protobothrops mucrosquamatus	1673.88	40.6	4.71525	7.59291	0.985244	0.944256	216-200
443	Vertebrates	Reptiles	Pseudonaja textilis	1590.04	40.1	4.89024	9.05677	0.984815	1.00823	207-193
444	Vertebrates	Reptiles	Ptyas mucosa	1721.47	39.2	4.13685	5.92813	1.00181	0.983845	245-227
445	Vertebrates	Reptiles	Python bivittatus	1435.05	39.7	6.74364	13.261	0.970865	1.02656	136-126
446	Vertebrates	Reptiles	Rafetus swinhoei	2237.95	45.4172	3.70248	3.86437	1.12856	1.22216	269-250
447	Vertebrates	Reptiles	Salvator merianae	2068.17	41.5	5.24384	8.28809	1.06844	1.16519	192-178
448	Vertebrates	Reptiles	Sceloporus tristichus	1815.77	41.2447	5.76139	9.03015	1.02747	1.00962	171-159
449	Vertebrates	Reptiles	Sceloporus undulatus	1905.48	41.4865	5.64465	9.22629	1.0264	1.01693	176-163
450	Vertebrates	Reptiles	Sphenodon punctatus	4272.21	47.32	3.01985	3.77168	1.2315	1.25472	315-292
451	Vertebrates	Reptiles	Terrapene carolina	2571.27	44.6	4.0867	5.15131	1.07686	1.16067	247-230
452	Vertebrates	Reptiles	Thamnophis elegans	1672.19	41.1553	4.07141	6.28437	1.00774	0.987261	248-230
453	Vertebrates	Reptiles	Thamnophis sirtalis	1424.9	41.8	4.81782	8.00856	0.97868	0.994155	211-196
454	Vertebrates	Reptiles	Thermophis baileyi	1747.68	41.24	3.79153	4.55247	1.02592	1.03831	264-245
455	Vertebrates	Reptiles	Trachemys scripta	2126.2	44.0461	4.38505	5.78913	1.06253	1.14729	232-215
456	Vertebrates	Reptiles	Varanus komodoensis	1557.18	44.1	4.25446	5.85229	1.167	1.17659	238-221
457	Vertebrates	Reptiles	Vipera berus	1532.39	41.3	4.64943	6.74136	0.988838	0.986706	219-203
458	Vertebrates	Reptiles	Zootoca vivipara	1464.3	44.1451	3.67591	4.67981	1.13154	1.09634	271-252
459	Vertebrates	Birds	Acanthisitta chloris	1035.88	41.6	9.50241	14.5767	1.09075	1.22661	60-56
460	Vertebrates	Birds	Anas platyrhynchos	1188.53	42.2855	4.37103	6.24639	1.07541	1.28559	232-216
461	Vertebrates	Birds	Anser cygnoides	1130.29	41.8	4.72554	7.98304	1.04031	1.20443	215-200
462	Vertebrates	Birds	Antrostomus carolinensis	1118.83	40.8	7.11237	12.0707	1.03395	1.16125	124-115
463	Vertebrates	Birds	Apaloderma vittatum	1070.84	41.4	4.87841	8.4215	1.05102	1.15515	208-193
464	Vertebrates	Birds	Aptenodytes forsteri	1254.35	42	4.65306	7.73125	1.03485	1.16553	219-203
465	Vertebrates	Birds	Apteryx mantelli	1523.97	42.5	4.9188	8.34287	1.02151	1.14555	206-191
466	Vertebrates	Birds	Apteryx rowi	1228.9	41.6	4.66899	7.02988	1.026	1.12999	218-202
467	Vertebrates	Birds	Aquila chrysaetos	1233.7	42.2031	4.505	6.64274	1.04959	1.19677	226-210
468	Vertebrates	Birds	Athene cunicularia	1157.07	41	6.06544	11.2348	1.02364	1.23781	160-148
469	Vertebrates	Birds	Aythya fuligula	1127	41.7238	4.83254	8.47672	1.0554	1.35159	210-195
470	Vertebrates	Birds	Balearica regulorum	1127.62	41.2001	5.04305	8.76084	1.02978	1.17371	201-186
471	Vertebrates	Birds	Buceros rhinoceros	1065.78	42.6	4.17902	6.6483	1.10428	1.22587	242-225
472	Vertebrates	Birds	Calidris pugnax	1229.09	42.7	4.89353	7.71781	1.10037	1.25214	207-193
473	Vertebrates	Birds	Calypte anna	1059.69	41.6288	8.82629	13.6724	1.08953	1.2496	76-71
474	Vertebrates	Birds	Camarhynchus parvulus	1051.61	42.3825	6.76253	7.85696	1.15203	1.20016	135-126
475	Vertebrates	Birds	Cariama cristata	1132.25	41.2	4.93737	8.66146	1.02904	1.16626	205-191
476	Vertebrates	Birds	Catharus ustulatus	1131.62	42.5641	6.1032	6.29146	1.14653	1.19263	158-147
477	Vertebrates	Birds	Chaetura pelagica	1118.72	41.6	9.01696	14.1252	1.0714	1.19689	72-66
478	Vertebrates	Birds	Charadrius vociferus	1219.86	42	4.43358	7.67251	1.05573	1.21355	229-213
479	Vertebrates	Birds	Chiroxiphia lanceolata	1089.63	41.987	6.19859	8.63529	1.09634	1.17159	155-144
480	Vertebrates	Birds	Chlamydotis macqueenii	1086.57	41.1	4.94213	9.58524	1.03175	1.26209	205-190
481	Vertebrates	Birds	Colius striatus	1075.93	40.9	8.17486	12.3394	1.04327	1.17598	93-87
482	Vertebrates	Birds	Columba livia	1107.99	41.6001	5.2071	8.57573	1.06359	1.16612	194-180
483	Vertebrates	Birds	Corapipo altera	1095.75	41.9	6.44361	9.18441	1.08948	1.16396	146-136
484	Vertebrates	Birds	Corvus brachyrhynchos	1091.31	42	6.77063	10.2366	1.1075	1.18731	135-126
485	Vertebrates	Birds	Corvus cornix	1030.88	42.1179	6.19626	8.32776	1.11125	1.17833	155-144
486	Vertebrates	Birds	Corvus moneduloides	1112.73	42.7649	5.62896	7.24455	1.1307	1.19515	176-164
487	Vertebrates	Birds	Coturnix japonica	927.657	41.3681	5.93604	9.83515	1.03996	1.18647	164-153
488	Vertebrates	Birds	Cuculus canorus	1153.89	41.7	5.3553	9.00114	1.05184	1.15915	187-174
489	Vertebrates	Birds	Cyanistes caeruleus	1186.98	41.8	7.90658	11.6269	1.09889	1.151	101-94
490	Vertebrates	Birds	Cygnus atratus	1122.28	41.9001	4.4884	6.93557	1.05875	1.23196	227-210
491	Vertebrates	Birds	Dromaius novaehollandiae	1192.25	41.7	4.50978	6.8663	1.02594	1.14109	225-209
492	Vertebrates	Birds	Dryobates pubescens	1167.32	44.6	8.79379	12.4117	1.24078	1.4853	77-72
493	Vertebrates	Birds	Egretta garzetta	1206.5	42.5	4.62795	7.74797	1.06728	1.22404	220-204
494	Vertebrates	Birds	Empidonax traillii	1123.49	42.4	5.90182	9.29256	1.10911	1.3104	166-154
495	Vertebrates	Birds	Eurypyga helias	1088.02	42.3	4.56726	7.35865	1.07577	1.19113	223-207
496	Vertebrates	Birds	Falco cherrug	1174.81	41.8	5.43954	8.73789	1.04532	1.17501	184-171
497	Vertebrates	Birds	Falco naumanni	1215.72	42.3193	4.7595	6.80238	1.06207	1.20229	213-198
498	Vertebrates	Birds	Falco peregrinus	1171.97	41.8	5.39105	8.59624	1.0472	1.17479	186-173
499	Vertebrates	Birds	Falco rusticolus	1195.85	42.2349	4.91616	6.90909	1.05825	1.17619	206-192
500	Vertebrates	Birds	Ficedula albicollis	1118.34	44.2999	7.66379	71.1805	1.1756	8.46541	108-100
501	Vertebrates	Birds	Fulmarus glacialis	1141.4	41.2	4.76666	8.22728	1.02055	1.15742	213-198
502	Vertebrates	Birds	Gallus gallus	1053.33	42.2232	4.88308	7.45768	1.08089	1.26518	208-193
503	Vertebrates	Birds	Gavia stellata	1129.69	41.1001	5.10221	8.64591	1.02006	1.13143	198-184
504	Vertebrates	Birds	Geospiza fortis	1065.29	41.7	8.42965	12.3933	1.11775	1.17984	87-80
505	Vertebrates	Birds	Haliaeetus albicilla	1133.55	40.9	5.79675	10.1322	1.01335	1.15408	170-158
506	Vertebrates	Birds	Haliaeetus leucocephalus	1178.41	41.8	5.06208	8.11446	1.03793	1.16226	200-186
507	Vertebrates	Birds	Hirundo rustica	1105.96	42.7178	5.09773	7.46407	1.14509	1.32971	198-184
508	Vertebrates	Birds	Lepidothrix coronata	1079.58	41.9	6.33234	8.87155	1.0875	1.15806	150-139
509	Vertebrates	Birds	Leptosomus discolor	1136.24	41.8	4.75376	8.13663	1.05718	1.21201	214-198
510	Vertebrates	Birds	Lonchura striata	1060.27	41.8269	7.12175	8.69487	1.10128	1.20056	124-115
511	Vertebrates	Birds	Manacus vitellinus	1072.33	41.6	7.14724	10.9898	1.07893	1.15865	123-114
512	Vertebrates	Birds	Meleagris gallopavo	1115.47	41.6101	5.51917	8.9645	1.05972	1.18962	181-168
513	Vertebrates	Birds	Melopsittacus undulatus	1171.62	41.8242	6.97445	10.1586	1.04371	1.16592	129-119
514	Vertebrates	Birds	Merops nubicus	1062.96	41.7	7.29897	11.1745	1.07945	1.28335	119-110
515	Vertebrates	Birds	Mesitornis unicolor	1087.29	41.3	5.67543	9.23917	1.04698	1.11388	174-162
516	Vertebrates	Birds	Molothrus ater	1087.31	42.3962	7.08354	8.40728	1.15104	1.21221	125-116
517	Vertebrates	Birds	Motacilla alba	1072.67	42.7271	5.85384	5.4673	1.1614	1.25003	168-156
518	Vertebrates	Birds	Neopelma chrysocephalum	1142.8	42.4	5.84171	7.83036	1.11082	1.1603	168-156
519	Vertebrates	Birds	Nestor notabilis	1053.56	41.1	7.07905	11.1931	1.02821	1.16024	125-116
520	Vertebrates	Birds	Nipponia nippon	1223.86	42.0001	4.54273	7.48498	1.04589	1.19174	224-208
521	Vertebrates	Birds	Nothoprocta perdicaria	965.904	42.1	4.1898	6.09961	1.06206	1.25645	242-225
522	Vertebrates	Birds	Numida meleagris	1043.26	41.8975	4.93979	7.69355	1.06274	1.21307	205-191
523	Vertebrates	Birds	Opisthocomus hoazin	1203.71	42.7	4.22919	6.70803	1.08426	1.18604	240-223
524	Vertebrates	Birds	Oxyura jamaicensis	1147.59	42.0361	4.61451	7.96519	1.05635	1.33473	220-205
525	Vertebrates	Birds	Parus major	1020.31	41.5208	7.66615	10.3152	1.09497	1.13846	108-100
526	Vertebrates	Birds	Passer montanus	1039.97	42.0001	7.13569	8.59112	1.13258	1.18393	124-115
527	Vertebrates	Birds	Pelecanus crispus	1160.92	41.4	5.3182	9.09174	1.03175	1.19254	189-175
528	Vertebrates	Birds	Phaethon lepturus	1152.96	41.5	4.68923	7.92375	1.03472	1.14596	217-201
529	Vertebrates	Birds	Phalacrocorax carbo	1138.97	41.3	5.51195	9.46129	1.02293	1.13203	181-168
530	Vertebrates	Birds	Phasianus colchicus	1017.52	41.3	5.86582	9.69415	1.05488	1.25711	167-155
531	Vertebrates	Birds	Pipra filicauda	1081.94	42.1	6.04695	8.2837	1.10116	1.1752	160-149
532	Vertebrates	Birds	Pseudopodoces humilis	1043	41.8001	6.82404	8.80306	1.10688	1.15066	133-124
533	Vertebrates	Birds	Pterocles gutturalis	1069.32	41.4	5.47296	9.6742	1.05418	1.23099	182-169
534	Vertebrates	Birds	Pygoscelis adeliae	1216.62	41.8001	4.73553	7.9109	1.03114	1.14937	215-199
535	Vertebrates	Birds	Serinus canaria	1071.66	42.3	7.82382	10.3635	1.14699	1.22174	103-96
536	Vertebrates	Birds	Strigops habroptila	1148.6	42.0327	5.6263	8.45415	1.05679	1.17822	176-164
537	Vertebrates	Birds	Struthio camelus	1225.04	41.3	4.60459	7.99347	0.998383	1.16146	221-205
538	Vertebrates	Birds	Sturnus vulgaris	1036.76	41.7	7.05753	9.50762	1.10174	1.17185	126-117
539	Vertebrates	Birds	Taeniopygia guttata	1056.27	41.8938	6.75383	8.59625	1.10802	1.1881	136-126
540	Vertebrates	Birds	Tauraco erythrolophus	1155.54	41.6	4.55706	7.67239	1.06065	1.19054	223-207
541	Vertebrates	Birds	Tinamus guttatus	1047.06	41.5	4.56872	7.67028	1.04048	1.2067	223-207
542	Vertebrates	Birds	Tyto alba	1249.87	42	4.91484	8.38463	1.04066	1.31079	206-192
543	Vertebrates	Birds	Zonotrichia albicollis	1052.6	41.8	8.77112	12.8701	1.12267	1.17377	78-72
544	Vertebrates	Other Mammals	Acinonyx jubatus	2384.85	41.6	4.49295	6.06178	1.13789	1.13871	226-210
545	Vertebrates	Other Mammals	Ailuropoda melanoleuca	2440.28	41.8526	4.4852	5.42218	1.09437	1.04574	227-210
546	Vertebrates	Other Mammals	Artibeus jamaicensis	2207.62	42	4.86597	7.5353	1.05827	0.98551	209-194
547	Vertebrates	Other Mammals	Balaenoptera acutorostrata	2431.69	41.4	4.96235	5.72034	1.06541	1.00119	204-190
548	Vertebrates	Other Mammals	Balaenoptera musculus	2374.87	40.9867	4.94722	5.81039	1.06528	1.00181	205-190
549	Vertebrates	Other Mammals	Bison bison	2828.03	42.2	5.49269	4.74252	1.04646	1.16195	182-169
550	Vertebrates	Other Mammals	Bos indicus	2673.97	42.3689	5.80767	4.83076	1.14143	1.17282	169-157
551	Vertebrates	Other Mammals	Bos indicus x Bos taurus	2680.95	41.8269	5.51981	4.70712	1.04836	1.1665	181-168
552	Vertebrates	Other Mammals	Bos mutus	2645.16	42	5.62109	4.72794	1.05506	1.15025	177-164
553	Vertebrates	Other Mammals	Bos taurus	2711.21	41.9479	5.26855	3.89339	1.03223	1.18441	191-177
554	Vertebrates	Other Mammals	Bubalus bubalis	2622.46	41.7487	5.60756	4.76206	1.08879	1.16345	177-164
555	Vertebrates	Other Mammals	Callorhinus ursinus	2706.87	41.6	4.95103	5.81812	1.04513	1.06204	205-190
556	Vertebrates	Other Mammals	Camelus bactrianus	1992.66	41.4	4.95843	8.32418	1.03114	1.04087	204-190
557	Vertebrates	Other Mammals	Camelus dromedarius	2169.36	41.5758	4.66432	7.61848	1.04626	1.03677	218-202
558	Vertebrates	Other Mammals	Camelus ferus	2087.09	41.6638	4.56071	5.73034	1.13144	1.05409	223-207
559	Vertebrates	Other Mammals	Canis lupus familiaris	2396.86	41.2374	5.22526	6.61873	0.939255	1.10288	193-179
560	Vertebrates	Other Mammals	Capra hircus	2922.62	41.9935	4.20672	3.26577	0.999313	1.22181	241-224
561	Vertebrates	Other Mammals	Ceratotherium simum simum	2464.37	41.2	5.09399	6.42497	1.04786	1.01423	198-184
562	Vertebrates	Other Mammals	Cervus elaphus	2886.6	42.976	5.75374	7.06205	1.05149	1.08333	171-159
563	Vertebrates	Other Mammals	Cervus hanglu	2594.11	41.577	5.65252	6.69951	1.04332	1.10795	175-163
564	Vertebrates	Other Mammals	Choloepus didactylus	3214.7	40.1425	7.06619	11.3758	1.04606	1.05247	126-117
565	Vertebrates	Other Mammals	Chrysochloris asiatica	4210.11	41.8	6.56925	5.08298	1.002	1.13697	142-132
566	Vertebrates	Other Mammals	Condylura cristata	1769.66	41.9	5.11948	5.57765	1.0331	1.02569	197-183
567	Vertebrates	Other Mammals	Dasypus novemcinctus	3631.32	40.8	5.62018	6.85621	1.05161	0.989015	177-164
568	Vertebrates	Other Mammals	Delphinapterus leucas	2362.78	41.4	4.68252	4.65091	1.0293	1.03795	217-202
569	Vertebrates	Other Mammals	Desmodus rotundus	2063.54	42.3	4.65213	7.57356	1.03678	1.00507	219-203
570	Vertebrates	Other Mammals	Echinops telfairi	2947.12	43.8	4.22902	6.75301	1.00095	1.1239	240-223
571	Vertebrates	Other Mammals	Elephantulus edwardii	3843.98	41.5	6.76162	9.01149	1.03186	1.13259	136-126
572	Vertebrates	Other Mammals	Enhydra lutris	2455.28	41.6	4.99592	6.75746	1.02713	1.10211	203-188
573	Vertebrates	Other Mammals	Eptesicus fuscus	2026.63	43.5	4.21917	5.21968	0.998055	1.0199	240-223
574	Vertebrates	Other Mammals	Equus asinus	2431.91	41.4316	4.86352	7.46958	0.998505	1.02946	209-194
575	Vertebrates	Other Mammals	Equus caballus	2506.97	41.5271	4.64032	6.87005	0.998037	1.02951	219-203
576	Vertebrates	Other Mammals	Equus przewalskii	2395.95	41.3	4.85945	7.52247	1.14051	1.02524	209-194
577	Vertebrates	Other Mammals	Erinaceus europaeus	2715.72	42.4999	6.61593	7.11909	1.02999	1.17361	140-130
578	Vertebrates	Other Mammals	Eumetopias jubatus	2455.28	41.6	5.01184	5.9446	0.935516	1.0606	202-188
579	Vertebrates	Other Mammals	Felis catus	2425.75	41.8091	4.17368	5.24332	1.04695	1.17794	243-225
580	Vertebrates	Other Mammals	Galeopterus variegatus	3187.66	41.2	5.86912	5.72222	0.995704	1.05179	167-155
581	Vertebrates	Other Mammals	Globicephala melas	2333.87	41.3	4.5659	4.53215	0.999133	1.04632	223-207
582	Vertebrates	Other Mammals	Halichoerus grypus	2338.24	41.4	4.86768	5.46652	1.05527	1.0538	208-194
583	Vertebrates	Other Mammals	Hipposideros armiger	2236.58	42.2	5.07632	7.49052	0.935221	1.00115	199-185
584	Vertebrates	Other Mammals	Hyaena hyaena	2374.73	41.6	4.65443	5.4718	1.02549	1.14086	218-203
585	Vertebrates	Other Mammals	Lagenorhynchus obliquidens	2334.47	41.3	4.58088	4.55228	1.04184	1.05027	222-206
586	Vertebrates	Other Mammals	Leptonychotes weddellii	2455.28	41.6	5.00982	5.03374	1.03138	1.05909	202-188
587	Vertebrates	Other Mammals	Lipotes vexillifer	2429.21	41.4	4.62425	4.38557	1.02016	1.07839	220-204
588	Vertebrates	Other Mammals	Lontra canadensis	2405.75	41.4	5.11086	7.4437	0.995563	1.0822	198-184
589	Vertebrates	Other Mammals	Loxodonta africana	3196.74	40.9	5.51952	8.14742	0.994939	1.17742	181-168
590	Vertebrates	Other Mammals	Lynx canadensis	2407.81	41.6962	4.23175	4.70858	1.03485	1.18154	240-222
591	Vertebrates	Other Mammals	Manis javanica	2438.98	41.6	6.45923	10.4058	0.932893	0.995572	146-135
592	Vertebrates	Other Mammals	Manis pentadactyla	2399.66	41.2	6.37375	10.0584	1.03968	0.997856	149-138
593	Vertebrates	Other Mammals	Miniopterus natalensis	1803.1	42.4	4.58565	6.66165	1.01463	0.995845	222-206
594	Vertebrates	Other Mammals	Mirounga leonina	2417.32	41.5	4.93094	4.81989	1.03408	1.07439	206-191
595	Vertebrates	Other Mammals	Molossus molossus	2315.57	42.5	4.04606	4.30637	1.03321	1.1315	250-232
596	Vertebrates	Other Mammals	Monodelphis domestica	3598.44	38.1446	11.7982	23.146	1.0163	0.999369	12-11
597	Vertebrates	Other Mammals	Monodon monoceros	2355.57	41.3	4.68823	4.65385	1.01665	1.04089	217-201
598	Vertebrates	Other Mammals	Muntiacus muntjak	2573.53	41.7512	5.53466	6.67206	1.03918	1.10578	180-167
599	Vertebrates	Other Mammals	Muntiacus reevesi	2494.01	41.5613	5.51081	6.67257	1.02189	1.11083	181-168
600	Vertebrates	Other Mammals	Mustela erminea	2445.22	41.6458	4.85126	6.82882	1.11972	1.08933	209-194
601	Vertebrates	Other Mammals	Mustela putorius furo	2577.11	41.9	5.02863	7.20724	1.01998	1.0726	201-187
602	Vertebrates	Other Mammals	Myotis brandtii	2107.24	42.9	4.43907	5.65663	0.974403	1.00873	229-213
603	Vertebrates	Other Mammals	Myotis davidii	2059.8	43.1	4.37171	5.6056	1.02565	1.00938	232-216
604	Vertebrates	Other Mammals	Myotis lucifugus	2034.58	42.7	4.42011	5.54275	0.986152	0.999447	230-213
605	Vertebrates	Other Mammals	Myotis myotis	2002.8	43.1999	4.17204	5.07884	1.02785	1.03742	243-225
606	Vertebrates	Other Mammals	Neomonachus schauinslandi	2419.44	41.5796	4.96927	4.7759	1.01317	1.07048	204-189
607	Vertebrates	Other Mammals	Neophocaena asiaeorientalis	2284.63	41.3	4.61468	4.66304	0.986279	1.05232	220-205
608	Vertebrates	Other Mammals	Ochotona curzoniae	2086.13	43.7	4.58372	5.98787	1.02311	1.19753	222-206
609	Vertebrates	Other Mammals	Ochotona princeps	2231.49	44.2103	4.86913	6.30337	1.02553	1.16688	208-194
610	Vertebrates	Other Mammals	Odobenus rosmarus divergens	2400.15	41.7	5.06762	5.74965	1.03331	1.05394	200-185
611	Vertebrates	Other Mammals	Odocoileus virginianus	2380.51	41.6	5.6993	6.8592	1.01726	1.09384	173-161
612	Vertebrates	Other Mammals	Orcinus orca	2647.35	41.9011	4.58041	4.58233	1.02398	1.05402	222-206
613	Vertebrates	Other Mammals	Ornithorhynchus anatinus	1859.28	46.1721	2.91468	2.40857	1.02676	1.00217	322-299
614	Vertebrates	Other Mammals	Orycteropus afer afer	4444.08	42.0995	7.93733	6.05232	1.01839	1.16689	100-93
615	Vertebrates	Other Mammals	Oryctolagus cuniculus	2737.46	44.0526	4.30658	4.87472	0.993338	1.28774	236-219
616	Vertebrates	Other Mammals	Oryx dammah	2707.18	41.4	5.636	5.133	0.987378	1.15625	176-163
617	Vertebrates	Other Mammals	Ovis aries	2628.15	41.9869	5.33171	5.22571	1.02702	1.15775	188-175
618	Vertebrates	Other Mammals	Panthera pardus	2578.02	41.9	4.30637	5.83196	1.00227	1.20364	236-219
619	Vertebrates	Other Mammals	Panthera tigris	2408.7	41.6518	4.54268	6.02603	1.01268	1.15547	224-208
620	Vertebrates	Other Mammals	Phascolarctos cinereus	3192.58	39.1	10.7051	21.732	1.08331	1.08876	33-31
621	Vertebrates	Other Mammals	Phoca vitulina	2363.59	41.4	4.91739	5.51271	1.08071	1.0725	206-192
622	Vertebrates	Other Mammals	Phocoena sinus	2371.52	41.3904	4.50196	4.34929	1.00458	1.07384	226-210
623	Vertebrates	Other Mammals	Phyllostomus discolor	2108.83	42.4305	4.47254	6.06236	1.07442	1.00214	227-211
624	Vertebrates	Other Mammals	Physeter catodon	2512.15	41.7225	4.34953	4.41933	1.05632	1.05705	233-217
625	Vertebrates	Other Mammals	Pipistrellus kuhlii	1775.69	42.6	4.40498	5.34974	1.00171	1.02844	231-214
626	Vertebrates	Other Mammals	Pteropus alecto	1985.98	39.9	4.7038	9.00141	1.07729	0.942584	216-201
627	Vertebrates	Other Mammals	Pteropus giganteus	1985.22	39.9	4.59391	8.60447	1.05627	0.931537	221-206
628	Vertebrates	Other Mammals	Pteropus vampyrus	2198.28	40.5	4.63704	8.82429	0.991761	0.945814	219-204
629	Vertebrates	Other Mammals	Puma concolor	2432.97	41.8	4.46245	5.05407	1.07633	1.18988	228-212
630	Vertebrates	Other Mammals	Puma yagouaroundi	2473.14	41.9	4.2171	4.52563	0.99025	1.1937	240-223
631	Vertebrates	Other Mammals	Rhinolophus ferrumequinum	2075.77	40.5755	4.92196	8.86932	1.06395	0.992265	206-191
632	Vertebrates	Other Mammals	Rousettus aegyptiacus	1893.6	40.2	4.31407	7.74795	1.07374	0.949663	235-219
633	Vertebrates	Other Mammals	Sarcophilus harrisii	3086.67	36.1596	12.4456	26.138	1.05258	1.00152	0
634	Vertebrates	Other Mammals	Sorex araneus	2423.16	43.4	4.04353	4.23042	1.04714	1.09256	250-232
635	Vertebrates	Other Mammals	Sturnira hondurensis	2096.62	42.3	4.62623	7.0327	1.03816	0.997879	220-204
636	Vertebrates	Other Mammals	Suricata suricatta	2353.58	41.7112	4.73431	6.95057	1.07449	1.10287	215-199
637	Vertebrates	Other Mammals	Sus scrofa	2501.91	41.971	4.69319	5.21144	0.972049	1.26513	217-201
638	Vertebrates	Other Mammals	Tachyglossus aculeatus	2213	45.3597	3.37382	2.14912	0.978208	0.904496	290-269
639	Vertebrates	Other Mammals	Talpa occidentalis	2098.02	41.9	4.80968	4.58026	0.978627	1.03218	211-196
640	Vertebrates	Other Mammals	Trichechus manatus latirostris	3103.81	41.6	5.59101	8.42487	0.979137	1.10264	178-165
641	Vertebrates	Other Mammals	Trichosurus vulpecula	3359.35	39.53	9.66331	18.8712	1.01741	1.06698	56-52
642	Vertebrates	Other Mammals	Tupaia chinensis	2846.58	42	4.5941	4.57592	1.01742	1.27804	221-206
643	Vertebrates	Other Mammals	Tursiops truncatus	2378.52	41.449	4.45904	4.55241	0.97765	1.06508	228-212
644	Vertebrates	Other Mammals	Ursus arctos	2474.26	42.5	4.25577	5.55551	0.989798	1.05418	238-221
645	Vertebrates	Other Mammals	Ursus maritimus	2330.49	41.9	4.22865	5.51476	0.94609	1.05409	240-223
646	Vertebrates	Other Mammals	Vicugna pacos	2118.87	41.8	4.80327	7.81194	0.930787	1.01031	211-196
647	Vertebrates	Other Mammals	Vombatus ursinus	3486.6	38.9	10.9284	21.94	0.92484	1.0838	29-27
648	Vertebrates	Other Mammals	Vulpes vulpes	2421.57	41.3	5.44769	7.1823	0.898878	1.06558	183-170
649	Vertebrates	Other Mammals	Zalophus californianus	2409.69	41.4631	4.98064	5.9133	0.865225	1.06668	203-189
650	Vertebrates	Rodents	Arvicanthis niloticus	2496.76	41.4585	7.54557	15.0096	1.00851	1.33496
651	Vertebrates	Rodents	Arvicola amphibius	2297.77	42.1802	5.61134	8.92858	1.03843	1.2502
652	Vertebrates	Rodents	Castor canadensis	2518.31	39.7	9.04839	15.6719	0.959082	1.07064
653	Vertebrates	Rodents	Cavia porcellus	2723.22	40.1	6.62069	11.2091	0.97649	1.05672
654	Vertebrates	Rodents	Chinchilla lanigera	2390.87	41.4	5.52963	7.58825	1.00272	1.08747
655	Vertebrates	Rodents	Cricetulus griseus	2399.79	41.6	8.69708	15.0127	1.01435	1.35459
656	Vertebrates	Rodents	Dipodomys ordii	2236.37	42.6	5.49421	2.12394	1.04513	1.5119
657	Vertebrates	Rodents	Fukomys damarensis	2334.38	40.5	6.21873	10.959	0.98351	1.08331
658	Vertebrates	Rodents	Grammomys surdaster	2412.66	41.3	7.27502	13.0017	0.991909	1.22719
659	Vertebrates	Rodents	Heterocephalus glaber	2618.2	41.2	7.05709	9.20114	0.977285	1.02442
660	Vertebrates	Rodents	Ictidomys tridecemlineatus	2478.97	40.6196	7.44576	12.8732	0.961203	0.998187
661	Vertebrates	Rodents	Jaculus jaculus	2863.87	42.0447	6.68504	7.82481	1.02374	1.17348
662	Vertebrates	Rodents	Marmota flaviventris	2412.66	41.3	7.37404	12.9953	0.938876	0.98295
663	Vertebrates	Rodents	Marmota marmota	2506.85	38.3	7.62816	13.5014	0.942739	0.985641
664	Vertebrates	Rodents	Mastomys coucha	2507.18	42.0731	7.61929	13.5831	1.00125	1.26723
665	Vertebrates	Rodents	Meriones unguiculatus	2523.12	42.5	6.10643	11.5697	1.04566	1.24487
666	Vertebrates	Rodents	Mesocricetus auratus	2457.08	42.3	6.33616	9.12728	1.03441	1.29964
667	Vertebrates	Rodents	Microtus ochrogaster	2287.34	42.8312	5.52655	8.52924	1.04265	1.23434
668	Vertebrates	Rodents	Mus caroli	2553.13	42.6193	7.09879	12.3209	1.01647	1.27429
669	Vertebrates	Rodents	Mus musculus	2728.22	41.8825	6.87151	12.4393	1.02007	1.31782
670	Vertebrates	Rodents	Mus pahari	2475.01	42.6694	6.54472	12.3425	1.02471	1.34326
671	Vertebrates	Rodents	Nannospalax galili	3061.42	41.6	7.89837	13.5614	0.998103	1.12303
672	Vertebrates	Rodents	Octodon degus	2995.89	42.5	5.83316	9.35217	1.01059	1.14477
673	Vertebrates	Rodents	Onychomys torridus	2468.39	41.8911	7.67788	13.0297	1.03054	1.37709
674	Vertebrates	Rodents	Peromyscus leucopus	2475.18	42.235	6.15888	9.64477	1.04841	1.40093
675	Vertebrates	Rodents	Peromyscus maniculatus	2512.44	42.6588	6.18902	9.43646	1.05095	1.37913
676	Vertebrates	Rodents	Rattus norvegicus	2647.92	42.0641	5.85165	9.7065	1.03569	1.40143
677	Vertebrates	Rodents	Rattus rattus	2382.79	42.1324	5.6931	11.7298	1.03733	1.49037
678	Vertebrates	Rodents	Urocitellus parryii	2520.51	41	7.47317	12.469	0.960308	1.00745
679	Vertebrates	Primates	Alouatta palliata	3033.62	40.8	5.39458	4.43622	1.00938	1.17645
680	Vertebrates	Primates	Aotus nancymaae	2861.68	41.1	5.90091	7.08192	0.992174	1.08984
681	Vertebrates	Primates	Ateles geoffroyi	2689.2	40.7	5.74003	6.57122	0.988133	1.08452
682	Vertebrates	Primates	Ateles hybridus	2643.27	40.7	6.08097	7.69338	0.99352	1.13035
683	Vertebrates	Primates	Callithrix jacchus	2897.82	40.9673	5.89949	6.73037	1.00226	1.09422
684	Vertebrates	Primates	Carlito syrichta	3453.86	41	5.40553	4.71914	1.00087	1.11304
685	Vertebrates	Primates	Cebus albifrons	2874.44	40.8	5.27037	5.34517	1.01931	1.26234
686	Vertebrates	Primates	Cebus imitator	2717.7	41	6.02938	7.46298	0.993343	1.13308
687	Vertebrates	Primates	Cercocebus atys	2848.25	41.1	5.4237	5.81309	1.00283	1.18555
688	Vertebrates	Primates	Cercopithecus mona	2902.8	40.9	5.56056	5.69006	1.00184	1.15089
689	Vertebrates	Primates	Cercopithecus neglectus	3278.86	41.2	4.89533	3.01048	1.04064	1.20128
690	Vertebrates	Primates	Cheirogaleus medius	2121.89	39.9	5.65833	8.64848	0.952819	0.953824
691	Vertebrates	Primates	Chlorocebus sabaeus	2937.83	41.1	5.35725	5.45288	1.01323	1.17989
692	Vertebrates	Primates	Colobus angolensis	2970.12	41.6	5.77575	5.47684	0.996564	1.11972
693	Vertebrates	Primates	Daubentonia madagascariensis	2412.08	39.9	6.64732	10.659	0.952662	0.97901
694	Vertebrates	Primates	Erythrocebus patas	3103.91	40.8	4.80378	2.72028	1.05332	1.25665
695	Vertebrates	Primates	Eulemur flavifrons	2115.57	40.5	5.19563	7.028	0.977371	1.03094
696	Vertebrates	Primates	Eulemur fulvus	2748.89	41.4	4.55024	4.78816	0.954102	0.990973
697	Vertebrates	Primates	Eulemur macaco (black lemur)	2119.88	38.3	5.24937	7.22665	0.975274	1.00289
698	Vertebrates	Primates	Gorilla gorilla	3044.87	40.7803	5.4508	3.04869	0.969434	0.967899
699	Vertebrates	Primates	Homo sapiens	3298.43	41.4876	5.61483	5.23001	1.01261	1.12953
700	Vertebrates	Primates	Hylobates moloch	2848.33	41.2	5.56003	4.89912	1.00455	1.14173
701	Vertebrates	Primates	Indri indri	2701.85	41.3	4.50632	6.00852	0.99885	1.0809
702	Vertebrates	Primates	Macaca fascicularis	2800.9	40.9832	5.54342	5.2102	1.003	1.16186
703	Vertebrates	Primates	Macaca fuscata	2930.71	40.9	5.55143	5.23694	1.00109	1.16338
704	Vertebrates	Primates	Macaca mulatta	2971.33	41.1015	5.42895	4.8987	1.01021	1.18416
705	Vertebrates	Primates	Macaca nemestrina	2948.7	41.3	5.36619	5.57792	1.0027	1.15763
706	Vertebrates	Primates	Mandrillus leucophaeus	3061.99	41.6	5.79585	6.03934	0.993753	1.12251
707	Vertebrates	Primates	Mandrillus sphinx	2836.35	40.9	5.62629	6.06126	0.998728	1.19605
708	Vertebrates	Primates	Microcebus	2499.23	41.2	4.70567	5.09818	0.982692	1.01899
709	Vertebrates	Primates	Microcebus griseorufus	2838.33	41.3	4.68233	5.30345	0.98916	1.01729
710	Vertebrates	Primates	Microcebus mittermeieri	3012.91	41.4	4.62745	5.37005	0.990648	1.01781
711	Vertebrates	Primates	Microcebus murinus	2487.41	41.3423	4.82229	5.99882	0.977002	1.0056
712	Vertebrates	Primates	Microcebus ravelobensis	2416.21	41	4.95123	5.38102	0.975079	1.00991
713	Vertebrates	Primates	Microcebus tavaratra	2583.97	41.2	4.7614	5.20728	0.980397	1.01855
714	Vertebrates	Primates	Mirza coquereli	2340.87	40.8	4.98685	5.91661	0.969484	1.02781
715	Vertebrates	Primates	Mirza zaza	2359.34	40.9	5.03316	6.1524	0.968025	0.991739
716	Vertebrates	Primates	Nasalis larvatus	3011.97	42.2536	6.43595	8.06153	0.975535	1.08838
717	Vertebrates	Primates	Nomascus leucogenys	2843.98	41.0665	5.57736	5.10074	1.00961	1.14714
718	Vertebrates	Primates	Nycticebus coucang	3294.56	40.7	5.85825	6.37295	0.988936	1.2062
719	Vertebrates	Primates	Otolemur garnettii	2519.72	41.5	6.19644	8.23231	0.988485	1.13594
720	Vertebrates	Primates	Pan paniscus	3051.9	40.7006	5.53788	4.35973	0.971789	0.996914
721	Vertebrates	Primates	Pan troglodytes	3050.4	40.8082	5.56283	4.45604	0.978017	1.00717
722	Vertebrates	Primates	Papio anubis	2869.82	40.9162	5.55127	5.29886	1.00041	1.15856
723	Vertebrates	Primates	Piliocolobus tephrosceles	2997.8	41.1033	5.5102	5.64173	0.992195	1.17654
724	Vertebrates	Primates	Pithecia pithecia	2721.44	40.7	5.73287	7.53427	0.993716	1.23099
725	Vertebrates	Primates	Plecturocebus donacophilus	2959.76	41	5.48985	6.09239	1.00647	1.11568
726	Vertebrates	Primates	Pongo abelii	3065.05	40.8623	5.85077	6.2105	1.02923	1.3834
727	Vertebrates	Primates	Prolemur simus	2411.59	37.8	5.45407	7.52109	0.961387	0.966127
728	Vertebrates	Primates	Propithecus coquereli	2798.15	43.2	4.73387	6.98812	0.995253	1.01685
729	Vertebrates	Primates	Pygathrix nemaeus	3217.15	41	5.35246	5.35715	1.02572	1.37596
730	Vertebrates	Primates	Rhinopithecus bieti	2975.79	41.5	5.58287	5.356	1.00201	1.20478
731	Vertebrates	Primates	Rhinopithecus roxellana	3038.48	40.9082	5.38258	5.00159	1.00714	1.21409
732	Vertebrates	Primates	Saguinus imperator	3493.72	40.8	5.96952	6.93957	0.999855	1.10934
733	Vertebrates	Primates	Saimiri boliviensis boliviensis	2650.94	41	5.45991	5.80513	1.00513	1.19728
734	Vertebrates	Primates	Sapajus apella	2729.2	40.9	5.83289	6.77526	0.999728	1.14601
735	Vertebrates	Primates	Semnopithecus entellus	3033.04	41.3	5.18594	4.31194	1.01665	1.27772
736	Vertebrates	Primates	Theropithecus gelada	2889.63	41.1126	5.46927	5.03082	1.00468	1.18092
737	Vertebrates	Primates	Trachypithecus francoisi	2875.57	41.1	5.34578	4.36095	1.01062	1.19188
