# Supplementary material for: Exploring the Causes of the Cambrian Explosion Based on the Evolution Mechanism of Genome Sequences
Source: Biology (Basel). 2025 Jun 27;14(7):783. doi: 10.3390/biology14070783 (PMC12292216; doi:10.3390/biology14070783)
Supplement: Supplementary file 1 [file biology-14-00783-s001.zip › Table S2.xlsx]

## Sheet: Sheet1
Table S2 Plant genome sequences information and related calculation data in the study
	Branch	Name	Genome Length (Mb)	GC%	δCG1	ρCG1	δTA1	ρTA1	t (Ma)	t' (Ma)
1	Green Algae	Asterochloris erici	55.5868	58.5	1.80227	2.26009	3.35395	5.4792	377-350	721-669
2	Green Algae	Axilococcus clingmanii	13.1499	46.4	1.93169	2.57992	1.30876	1.55931	355-330	428-397
3	Green Algae	Bathycoccus prasinos	15.0743	48.024	0.777512	1.01709	1.62112	2.45031	638-593	495-459
4	Green Algae	Bathycoccus sp. TOSAG39-1	10.0579	47.3	0.817916	1.01659	1.58287	2.8935	623-578	487-452
5	Green Algae	Characiochloris	95.4771	53.3	1.36657	1.67392	1.92059	2.73541	463-430	547-508
6	Green Algae	Chlamydomonas	120.064	59.6	0.741908	0.811413	3.10691	4.90932	653-606	697-647
7	Green Algae	Chlamydomonas asymmetrica	141.916	55.1	0.966593	1.07263	2.21627	3.24861	571-530	592-550
8	Green Algae	Chlamydomonas eustigma	66.6295	43.7	2.96417	4.42442	1.11605	1.38233	222-206	378-351
9	Green Algae	Chlamydomonas incerta	129.236	66	0.711835	0.735854	2.95542	5.07945	666-618	682-633
10	Green Algae	Chlamydomonas reinhardtii	111.098	63.5313	0.779774	0.869298	2.55894	5.35665	637-592	637-591
11	Green Algae	Chlamydomonas schloesseri	130.201	64.4	0.773143	0.825333	2.5695	5.53454	640-594	638-592
12	Green Algae	Chlamydomonas sphaeroides	122.189	65.9	0.676925	0.730091	3.16337	5.8369	681-633	703-653
13	Green Algae	Chlorella	40.934	68.1	0.676275	0.760893	5.71661	15.0762	682-633	887-824
14	Green Algae	Chlorella desiccata (nom. nud.)	21.5505	45	1.60533	2.11758	1.10862	1.26333	413-383	376-349
15	Green Algae	Chloroidium sp. CF	54.3121	50.3	1.74957	2.94553	2.01502	3.51903	386-358	562-522
16	Green Algae	Chloromonas	102.366	52.6	1.38043	1.68742	1.81525	2.73097	460-427	530-492
17	Green Algae	Chloropicon primus	17.5842	57.4469	0.902865	1.17423	3.34097	4.58183	592-550	720-668
18	Green Algae	Coccomyxa sp. LA000219	48.5465	54.7	1.55616	1.70699	1.95325	2.59345	422-392	553-513
19	Green Algae	Coelastrella sp. M60	80.2218	51.8	1.70628	3.07591	1.5987	2.62836	394-366	490-455
20	Green Algae	Desmodesmus armatus	116.304	56.6	1.64555	2.82543	2.31318	4.79249	405-376	605-562
21	Green Algae	Dunaliella	25.5382	40.3	1.68127	1.97993	2.4249	6.17972	398-370	620-576
22	Green Algae	Edaphochlamys debaryana	131.254	64.7	0.743863	0.816904	3.16898	5.08663	652-606	703-653
23	Green Algae	Eudorina	184.032	61	0.790372	0.804068	2.09696	2.96356	633-588	575-534
24	Green Algae	Haematococcus	77.83	54.8	1.25328	1.40174	2.41522	2.55553	490-455	619-575
25	Green Algae	Haematococcus lacustris	365.774	59.3	1.47888	2.25286	2.14704	3.93773	438-407	582-541
26	Green Algae	Helicosporidium	12.3738	61.7	0.736047	0.784677	2.98884	4.73937	655-609	685-636
27	Green Algae	Messastrum gracile	60.6629	70	0.686291	0.741888	5.30032	11.7488	677-629	863-802
28	Green Algae	Micractinium conductrix	61.0189	67.1615	0.792068	0.888074	4.825	9.59103	633-587	834-775
29	Green Algae	Micromonas	19.5824	59.2	0.62202	0.749697	2.61157	3.00709	708-657	643-597
30	Green Algae	Micromonas commoda	21.1093	63.8223	0.585924	0.698734	3.28628	5.30693	726-675	715-664
31	Green Algae	Micromonas pusilla	21.9583	65.7	0.515106	0.649601	3.5054	6.11481	767-712	735-682
32	Green Algae	Monoraphidium	74.6589	51.2	2.21582	4.04326	1.61124	3.16014	312-290	493-458
33	Green Algae	Nannochloris sp. RS	13.5623	41.8	1.66869	2.00496	1.39053	1.32249	401-372	447-415
34	Green Algae	Ostreobium quekettii	151.902	52.4	1.21825	1.33085	1.81495	2.19483	499-463	530-492
35	Green Algae	Ostreococcus mediterraneus	13.9845	55.6341	0.634547	0.671014	1.95727	3.86968	702-651	553-514
36	Green Algae	Ostreococcus sp. 'lucimarinus'	13.2049	60.4431	0.552143	0.648942	2.7371	6.66696	745-692	658-611
37	Green Algae	Ostreococcus tauri	13.0328	59.1984	0.586194	0.669483	2.58484	5.06889	726-674	640-594
38	Green Algae	Picochlorum costavermella	14.6424	45.9185	1.65212	2.05383	1.3251	1.26639	404-375	432-401
39	Green Algae	Picochlorum sp. SENEW3	13.3907	46.1	1.67419	2.15173	1.41958	1.35812	400-371	453-421
40	Green Algae	Picocystis sp. ML	29.6462	53.6	1.00835	1.14138	2.27192	2.91675	557-518	600-557
41	Green Algae	Prasinocladus	88.2565	45.7	1.4112	1.7686	1.14495	0.967235	453-420	386-359
42	Green Algae	Prototheca cutis	20.029	60.2	0.885726	1.08262	3.54181	5.91519	598-555	738-685
43	Green Algae	Raphidocelis subcapitata	51.1627	70	0.624332	0.690637	6.39581	18.1261	707-656	922-856
44	Green Algae	Scenedesmus quadricauda	65.3539	63.2	0.686952	0.774854	2.90663	7.0577	677-629	676-628
45	Green Algae	Scenedesmus sp. ARA3	93.2383	56.8	1.41434	3.03678	2.3152	7.62291	452-420	606-562
46	Green Algae	Scenedesmus vacuolatus	23.3582	53.6	2.05007	3.85566	1.94754	4.13825	336-312	552-512
47	Green Algae	Tetrabaena socialis	135.78	47.7	0.718572	0.777342	2.9811	4.93678	663-616	684-635
48	Green Algae	Tetradesmus acuminatus	119.241	55	1.48214	2.66979	1.97901	4.77282	437-406	557-517
49	Green Algae	Tetraselmis striata	227.954	57.9	0.837845	1.47791	1.62467	3.90387	615-571	495-460
50	Green Algae	Trebouxia sp. TZW2008	69.3465	49.7	2.34903	3.15198	1.78728	2.41618	294-273	525-487
51	Green Algae	Ulva mutabilis	98.4847	57.1	0.993967	1.1997	2.12989	2.80248	562-522	580-538
52	Green Algae	unclassified Chlorophyta	29.1006	53.2	1.1682	1.65098	1.68108	3.00187	512-475	506-470
53	Green Algae	unclassified Mamiellophyceae	10.2834	55.2	0.875512	0.954059	2.30938	3.34289	601-558	605-562
54	Green Algae	unclassified Prasinococcaceae	28.5714	61.3	0.585084	0.682721	3.78294	8.13904	727-675	758-704
55	Green Algae	unclassified Trebouxiophyceae	44.6862	64.1	0.771067	0.820931	3.81932	5.6541	641-595	761-707
56	Green Algae	Volvox africanus	129.328	52.9	1.08453	1.20838	1.36196	1.34132	535-497	440-409
57	Green Algae	Volvox carteri	137.684	55.3	0.976646	1.05	1.54312	1.53257	567-527	479-445
58	Green Algae	Volvox reticuliferus	133.065	53.9	1.00676	1.03979	1.41158	1.60253	558-518	452-419
59	Green Algae	Yamagishiella unicocca	134.235	61	0.819351	0.84951	1.98654	2.91674	622-578	558-518
60	Mosses	Anthoceros angustus	119.349	49.7	1.39529	1.64288	1.43922	1.79166	456-424
61	Mosses	Ceratodon purpureus	362.511	42.6167	1.84443	3.6169	1.06816	1.01259	369-343
62	Mosses	Marchantia inflexa	208.753	32.9	1.96739	3.21607	0.941758	0.918703	349-324
63	Mosses	Marchantia paleacea	250.804	40.1	2.13678	3.50781	0.969659	0.952369	324-300
64	Mosses	Marchantia polymorpha	225.761	42.5	1.62249	2.62066	1.05873	0.950484	409-380
65	Mosses	Physcomitrium patens	472.081	33.8892	3.41572	8.1806	0.780392	0.777597	178-165
66	Mosses	Pleurozium schreberi	220.032	38.2	2.67332	6.55763	0.978887	1.08399	254-236
67	Mosses	Syntrichia caninervis	329.824	43.7474	1.63439	2.74604	1.07854	1.03055	407-378
68	Ferns	Azolla caroliniana	4.70163	38.6	2.37001	2.80711	0.811912	0.901261	291-271
69	Ferns	Azolla filiculoides	4.79473	38.5	2.38278	2.84707	0.805043	0.894001	290-269
70	Ferns	Azolla mexicana	4.86937	38.7	2.37032	2.80944	0.81514	0.903874	291-270
71	Ferns	Azolla microphylla	4.84508	38.7	2.36307	2.79715	0.815984	0.904969	292-271
72	Ferns	Azolla nilotica	4.77231	38.4	2.35576	2.73568	0.807411	0.895189	293-272
73	Ferns	Azolla rubra	4.70044	38.5	2.38063	2.8285	0.808069	0.896017	290-269
74	Ferns	Ceratopteris richardii	7462.46	38.7055	3.98219	16.1335	0.874735	0.650947	130-121
75	Ferns	Isoetes engelmannii	1100.15	42.9	1.66981	2.77512	1.07205	0.990971	400-372
76	Ferns	Selaginella kraussiana	114.503	44.7	1.53408	1.95724	1.15231	1.14465	427-396
77	Ferns	Selaginella moellendorffii	212.315	45.3	1.63528	1.60975	1.22063	1.24461	407-378
78	Ferns	Selaginella tamariscina	300.729	37.4	2.48337	4.39429	0.817869	0.782973	277-257
79	Monocotyledons	Acanthochlamys bracteata	197.966	35.0607	2.83919	6.44892	0.812644	0.789462	235-218
80	Monocotyledons	Aegilops tauschii	4218.18	46.4229	1.45402	1.7524	1.12372	1.06565	443-412
81	Monocotyledons	Allium cepa	14257.5	33.3873	2.56064	4.46238	0.762612	0.770381	267-248
82	Monocotyledons	Allium sativum	16243.2	35.7316	2.22343	3.12206	0.791277	0.777553	311-289
83	Monocotyledons	Alloteropsis semialata	747.772	46.2887	1.5107	1.64972	1.16044	1.0815	432-401
84	Monocotyledons	Ananas comosus	382.056	38.5371	1.93	4.88176	0.852002	0.836601	355-330
85	Monocotyledons	Apostasia shenzhenica	348.733	34.9	2.83008	5.33668	0.758249	0.725948	236-219
86	Monocotyledons	Asparagus officinalis	1187.54	39.3594	2.08934	3.14209	0.90657	0.862827	331-307
87	Monocotyledons	Brachypodium distachyon	218.345	45.5	1.43163	1.60098	1.16919	1.12766	448-416
88	Monocotyledons	Calamus simplicifolius	1960.81	39.6	2.09832	2.513	0.967452	0.889888	329-306
89	Monocotyledons	Carex littledalei	373.853	35.4512	2.49563	5.19691	0.813456	0.853792	275-256
90	Monocotyledons	Cenchrus americanus	1973.74	49.065	1.27729	1.18421	1.34044	1.3785	484-449
91	Monocotyledons	Chrysopogon serrulatus	930.509	46.6	1.60269	2.0231	1.04257	0.970181	413-384
92	Monocotyledons	Cocos nucifera	2102.42	37.6	2.98875	3.64929	0.854536	0.835144	219-203
93	Monocotyledons	Coix aquatica	1615.47	46.7564	1.45975	1.51306	1.20065	1.18632	442-411
94	Monocotyledons	Coix lacryma-jobi	1731.46	46.7596	1.4638	1.53545	1.20252	1.19434	441-410
95	Monocotyledons	Dactylis glomerata	1310.62	44.65	1.75278	2.13296	1.05243	1.01987	385-358
96	Monocotyledons	Dendrobium catenatum	1104.26	35.2003	3.40954	6.88031	0.792033	0.840695	178-165
97	Monocotyledons	Dendrobium chrysotoxum	1368.17	35.5391	3.43472	6.18552	0.798649	0.812512	176-163
98	Monocotyledons	Dendrobium huoshanense	1284.29	35.7489	3.01504	5.42828	0.825555	0.823943	216-201
99	Monocotyledons	Dendrobium officinale	1228.67	35.32	3.16304	6.45083	0.81435	0.857651	201-187
100	Monocotyledons	Dendrocalamus latiflorus	2748.73	44.659	1.57761	1.98043	1.04535	0.909728	418-388
101	Monocotyledons	Dichanthelium oligosanthes	589.166	47.5	1.46262	1.48052	1.17239	1.08839	442-410
102	Monocotyledons	Digitaria exilis	760.651	45.5	1.52927	1.74458	1.11804	1.04721	428-397
103	Monocotyledons	Dioscorea cayenensis subsp. rotundata	584.309	36.3623	3.10274	6.61541	0.849751	0.805787	207-193
104	Monocotyledons	Dioscorea zingiberensis	479.421	38.5	2.60995	6.36843	0.915429	0.84923	261-243
105	Monocotyledons	Echinochloa crus-galli	1340.74	45.8845	1.48765	1.44794	1.12724	1.04102	436-405
106	Monocotyledons	Elaeis guineensis	1535.18	40.999	3.0212	4.7672	0.854251	0.861858	216-200
107	Monocotyledons	Elaeis oleifera	1402.73	40.8	2.77545	4.04107	0.867559	0.861939	242-225
108	Monocotyledons	Eleusine coracana	1229.37	39.6	1.57688	1.96254	1.1141	1.06408	418-388
109	Monocotyledons	Eleusine indica	492.27	40.8	1.71019	2.42113	1.08403	1.07058	393-365
110	Monocotyledons	Ensete ventricosum	451.279	38.9	2.42817	4.3277	0.886362	0.850973	284-264
111	Monocotyledons	Eragrostis curvula	603.072	45.6393	1.47734	1.7287	1.1599	1.16076	438-407
112	Monocotyledons	Eragrostis nindensis	986.2	46	1.46302	1.60988	1.16504	1.1916	442-410
113	Monocotyledons	Hemerocallis citrina	3775.58	39.872	2.04299	3.31888	0.926671	0.830069	338-313
114	Monocotyledons	Hordeum bulbosum	1294.87	44.5	1.61917	2.51552	1.09135	1.00966	410-381
115	Monocotyledons	Hordeum pubiflorum	1425.27	47.5	1.3711	1.50905	1.21671	1.13247	462-429
116	Monocotyledons	Hordeum vulgare	4274	44.3	1.67225	2.29822	1.07802	1.1755	400-371
117	Monocotyledons	Hyparrhenia diplandra	2072.02	45.2	1.4546	1.82256	1.10752	1.1534	443-412
118	Monocotyledons	Ipomoea nil	735.231	37.6024	2.25824	7.08005	0.84663	0.729432	306-284
119	Monocotyledons	Leersia perrieri	266.688	42.5997	1.77693	2.16951	0.990221	0.957188	381-354
120	Monocotyledons	Lolium multiflorum	4531.73	43.2	1.72104	2.03057	1.03342	1.00473	391-363
121	Monocotyledons	Lolium perenne	2277.55	44.3065	1.63977	1.94816	1.04357	1.0086	406-377
122	Monocotyledons	Miscanthus floridulus	2684.45	45.2869	1.69404	2.10287	1.06346	1.01724	396-368
123	Monocotyledons	Miscanthus lutarioriparius	2074.8	45.5	1.59209	1.99338	1.07795	1.01062	415-386
124	Monocotyledons	Miscanthus sacchariflorus	2074.92	46.4829	1.56841	1.94147	1.08053	0.988593	420-390
125	Monocotyledons	Musa acuminata	472.231	40.729	2.36826	3.79061	0.906859	0.845785	292-271
126	Monocotyledons	Musa balbisiana	492.775	37.9868	2.45377	6.42822	0.878864	0.749203	281-260
127	Monocotyledons	Musa itinerans	455.349	35.4	2.39255	4.04078	0.891565	0.857231	288-268
128	Monocotyledons	Musa schizocarpa	525.283	40.9	2.17084	3.26582	0.926418	0.830725	319-296
129	Monocotyledons	Oropetium thomaeum	243.175	45.3	1.45717	1.80265	1.11608	1.04558	443-411
130	Monocotyledons	Oryza australiensis	858.859	45	1.37536	1.49786	1.073	0.93545	461-428
131	Monocotyledons	Oryza brachyantha	263.33	41.5494	1.75112	2.23319	0.928804	0.825587	386-358
132	Monocotyledons	Oryza coarctata	569.986	41.5	1.88414	2.63784	0.926874	0.858987	363-337
133	Monocotyledons	Oryza glaberrima	347.321	42.8725	1.6681	1.9184	0.989991	0.926411	401-372
134	Monocotyledons	Oryza glumipatula	388.593	44.0764	1.54386	1.56232	1.02919	0.964233	425-394
135	Monocotyledons	Oryza longistaminata	371.348	42.0657	1.78737	2.48738	0.959664	0.961571	379-352
136	Monocotyledons	Oryza meridionalis	393.639	43.3908	1.60228	1.69594	1.00129	0.928231	413-384
137	Monocotyledons	Oryza meyeriana var. granulata	776.957	46.3	1.42286	1.48494	1.09522	0.940432	450-418
138	Monocotyledons	Oryza nivara	395.534	43.5839	1.59131	1.69389	1.01201	0.91444	415-386
139	Monocotyledons	Oryza officinalis	584.134	44.1	1.53952	1.77703	1.04588	0.92476	426-395
140	Monocotyledons	Oryza punctata	422.391	43.3237	1.62906	1.96193	0.997973	0.916006	408-379
141	Monocotyledons	Oryza rufipogon	462.581	44.1611	1.56005	1.66649	1.0221	0.921205	422-391
142	Monocotyledons	Oryza sativa	374.423	43.5769	1.59633	1.74664	1.00839	0.921571	414-385
143	Monocotyledons	Panicum hallii	535.889	46.9052	1.44245	1.39206	1.13128	1.07557	446-414
144	Monocotyledons	Panicum miliaceum	848.352	46.8382	1.4106	1.30323	1.16892	1.15091	453-421
145	Monocotyledons	Panicum virgatum	1130	46.8017	1.43412	1.40478	1.16672	1.09991	448-416
146	Monocotyledons	Phalaenopsis aphrodite	1025.1	30.4	3.75073	8.3576	0.800395	0.816593	148-138
147	Monocotyledons	Phalaenopsis equestris	1064.2	35.5002	3.73213	8.23866	0.800072	0.840836	150-139
148	Monocotyledons	Phalaenopsis hybrid cultivar	2687.66	30	3.72754	8.13971	0.796633	0.827823	150-140
149	Monocotyledons	Phoenix dactylifera	773.189	40.3062	2.36639	2.46522	0.952213	0.976676	292-271
150	Monocotyledons	Pontederia paniculata	571.388	33.2	2.82475	6.19046	0.809822	0.773314	237-220
151	Monocotyledons	Puccinellia tenuiflora	1107.14	45.4	1.46924	1.67734	1.13485	1.0481	440-409
152	Monocotyledons	Puya raimondii	391.034	40.3	1.74065	2.51382	0.919224	0.872941	387-360
153	Monocotyledons	Raddia distichophylla	580.833	43.6	1.50178	1.85538	1.06586	0.979157	433-402
154	Monocotyledons	Saccharum officinarum	6804.89	44.5812	1.68213	1.95171	1.05142	0.968117	398-370
155	Monocotyledons	Secale cereale	1684.93	46.7	1.53146	1.83708	1.12495	1.09144	427-397
156	Monocotyledons	Setaria italica	405.868	46.1715	1.52305	1.59689	1.12536	1.09956	429-398
157	Monocotyledons	Setaria viridis	395.87	46.1894	1.52191	1.57888	1.12707	1.10441	429-399
158	Monocotyledons	Sorghum bicolor	709.345	44.1611	1.76648	2.31201	1.0231	0.924379	383-356
159	Monocotyledons	Spirodela intermedia	136.68	42.005	1.88953	3.82965	1.03448	1.23877	362-336
160	Monocotyledons	Spirodela polyrhiza	137.856	42.35	1.88687	4.1574	1.05431	1.33403	362-336
161	Monocotyledons	Themeda triandra	889.202	46.1988	1.47256	1.59132	1.1416	1.13013	440-408
162	Monocotyledons	Trichopus zeylanicus	713.407	36.5	3.72352	14.5377	0.690088	0.629735	151-140
163	Monocotyledons	Triticum aestivum	14567	46.215	1.50047	1.96554	1.11687	1.10898	434-403
164	Monocotyledons	Triticum dicoccoides	10677.1	46.1324	1.52063	1.93175	1.1125	1.07077	430-399
165	Monocotyledons	Triticum turgidum	9964.34	45.9974	1.52592	1.93271	1.11207	1.07044	428-398
166	Monocotyledons	Triticum urartu	4849.19	45.9399	1.52228	1.89596	1.10723	1.06236	429-399
167	Monocotyledons	Typha latifolia	214.326	37.7594	2.65312	4.57573	0.839531	0.859335	256-238
168	Monocotyledons	Vanilla planifolia	1416.36	31.1457	5.47877	13.9566	0.710279	0.807222	30-28
169	Monocotyledons	Wolffia australiana	456.811	41.3	1.94166	4.61567	0.982428	1.14413	353-328
170	Monocotyledons	Xerophyta viscosa	295.462	36.3	2.12108	6.88381	0.818535	0.812171	326-303
171	Monocotyledons	Zea mays	2182.79	46.7844	1.45646	1.26761	1.16219	1.13879	443-411
172	Monocotyledons	Zingiber officinale	3090.43	39.1541	2.27414	3.16849	0.875267	0.838281	304-282
173	Monocotyledons	Zizania latifolia	603.989	44.4	1.76438	2.57411	0.976627	0.900524	383-356
174	Monocotyledons	Zostera nigricaulis	891.077	39.6	2.36107	2.88593	0.949876	0.97307	293-272
175	Monocotyledons	Zoysia japonica	334.384	42.6	1.53369	2.29016	1.07794	0.911293	427-396
176	Monocotyledons	Zoysia matrella	563.439	43.3	1.5521	2.41462	1.07167	0.90666	423-393
177	Monocotyledons	Zoysia pacifica	397.01	43.2	1.56204	2.45657	1.06634	0.900357	421-391
178	Dicotyledons	Abrus precatorius	347.23	31.8	4.46542	9.68649	0.74626	0.741848	94-87
179	Dicotyledons	Acer yangbiense	665.888	35.9704	2.96511	5.06512	0.854209	0.918676	222-206
180	Dicotyledons	Actinidia chinensis	653.926	35.6398	2.89382	6.62284	0.842228	0.880053	229-213
181	Dicotyledons	Amborella trichopoda	706.495	38.1	3.10845	6.45186	0.88061	0.985128	207-192
182	Dicotyledons	Apium graveolens	3332.58	35.7025	3.38908	4.38945	0.807932	0.846125	180-167
183	Dicotyledons	Arabidopsis lyrata	206.823	37.5991	2.30388	4.06835	0.872602	0.974969	300-279
184	Dicotyledons	Arabidopsis suecica	272.254	35.9956	2.43339	3.61263	0.868676	0.985559	283-263
185	Dicotyledons	Arabidopsis thaliana	119.669	36.0529	2.49055	3.93666	0.872715	0.987697	276-256
186	Dicotyledons	Arabidopsis thaliana x Arabidopsis arenosa	268.996	35.9699	2.44789	3.86335	0.870066	0.98932	281-261
187	Dicotyledons	Arabis alpina	311.642	37.401	2.18322	2.99249	0.880998	0.955078	317-294
188	Dicotyledons	Arachis duranensis	1084.26	37.675	3.34279	4.76014	0.861	0.845442	184-171
189	Dicotyledons	Arachis hypogaea	2557.07	36.3472	3.3036	4.4961	0.880255	0.847656	188-175
190	Dicotyledons	Arachis ipaensis	1353.5	37.7748	3.19497	4.46057	0.889447	0.890982	198-184
191	Dicotyledons	Aristolochia fimbriata	257.862	40.8495	2.04218	2.63992	1.03238	1.111	338-314
192	Dicotyledons	Asparagus officinalis	1187.54	39.3594	2.08934	3.14209	0.90657	0.862827	331-307
193	Dicotyledons	Benincasa hispida	912.951	35.0747	2.95324	4.34514	0.793269	0.872107	223-207
194	Dicotyledons	Beta vulgaris	541.053	35.8516	2.90685	5.19126	0.823077	0.902257	228-212
195	Dicotyledons	Brassica carinata	1086.99	37.2301	2.16911	3.68585	0.878372	0.828478	319-296
196	Dicotyledons	Brassica napus	1001.89	37.1238	2.24432	4.14322	0.857692	0.857737	308-286
197	Dicotyledons	Brassica oleracea	488.954	37.3348	2.23687	4.126	0.844717	0.843308	309-287
198	Dicotyledons	Brassica rapa	352.983	36.8946	2.29096	3.48196	0.869295	0.855658	302-280
199	Dicotyledons	Buddleja alternifolia	853.755	36.1038	2.59247	4.37697	0.833774	0.843464	263-245
200	Dicotyledons	Cajanus cajan	590.524	33.7076	3.7596	7.89461	0.756444	0.759259	148-137
201	Dicotyledons	Camelina sativa	641.356	37.4934	2.4659	4.7757	0.880204	0.978143	279-259
202	Dicotyledons	Camellia sinensis	3105.37	38.7999	2.72228	4.91589	0.907619	0.948037	248-230
203	Dicotyledons	Cannabis sativa	876.148	36.1542	3.25571	6.17517	0.751253	0.776858	192-179
204	Dicotyledons	Capsella rubella	133.064	35.9	2.57603	4.68486	0.852912	0.947216	265-246
205	Dicotyledons	Capsicum annuum	3212.49	35.3276	4.18137	6.88507	0.746511	0.861406	115-106
206	Dicotyledons	Capsicum baccatum	3215.61	35.4251	3.75928	6.3218	0.759278	0.860497	148-137
207	Dicotyledons	Capsicum chinense	3070.91	34.8646	4.06492	6.76437	0.748284	0.859824	123-115
208	Dicotyledons	Carica papaya	370.419	39.0069	2.97446	5.49111	0.800355	0.801277	221-205
209	Dicotyledons	Carpinus fangiana	381.949	37.2649	2.64339	7.93311	0.895944	1.03432	257-239
210	Dicotyledons	Carya illinoinensis	674.433	36.3035	3.13396	6.90771	0.853611	0.876905	204-190
211	Dicotyledons	Chenopodium quino	1333.55	37	2.62286	6.11358	0.871668	1.07812	260-241
212	Dicotyledons	Cicer arietinum	530.894	32.6705	3.87183	4.76493	0.73872	0.786198	139-129
213	Dicotyledons	Citrus clementina	301.365	35.2	3.11475	4.64731	0.826269	0.844757	206-192
214	Dicotyledons	Citrus sinensis	327.83	35.3314	3.47884	7.66184	0.806728	0.852984	172-160
215	Dicotyledons	Coffea arabica	1094.45	36.9585	2.88174	4.82423	0.896182	1.04729	230-214
216	Dicotyledons	Coffea canephora	568.612	38.8866	2.98396	5.63069	0.884105	1.00954	220-204
217	Dicotyledons	Coffea eugenioides	699.904	37.153	2.90368	4.88607	0.893941	1.04359	228-212
218	Dicotyledons	Coptis chinensis	935.66	37.3362	2.60954	4.31043	0.84686	0.971391	261-243
219	Dicotyledons	Corymbia citriodora	544.192	39.6646	2.12814	3.99995	0.986228	1.01659	325-302
220	Dicotyledons	Cucumis melo	374.928	34.9008	3.17956	5.186	0.783012	0.840127	200-186
221	Dicotyledons	Cucumis sativus	226.641	32.8384	3.58483	6.81253	0.791697	0.868559	162-151
222	Dicotyledons	Cucurbita argyrosperma	255.123	36.6435	2.4989	5.23268	0.872079	1.03165	275-255
223	Dicotyledons	Cucurbita maxima	271.413	36.6	2.39968	2.82034	0.876562	0.984927	287-267
224	Dicotyledons	Cucurbita moschata	269.943	36.8	2.465	4.47572	0.867727	0.95628	279-259
225	Dicotyledons	Cucurbita pepo	261.355	37.2561	2.46612	4.88595	0.874714	0.975682	279-259
226	Dicotyledons	Cynara cardunculus	724.962	36.0439	2.88447	4.74259	0.830254	0.794466	230-214
227	Dicotyledons	Daucus carota	421.539	36.0427	3.11307	5.66702	0.793977	0.782255	206-192
228	Dicotyledons	Durio zibethinus	715.23	32.7	3.86213	5.44615	0.778399	0.831748	139-129
229	Dicotyledons	Erigeron canadensis	426.383	34.0698	2.99403	5.1777	0.770547	0.818773	219-203
230	Dicotyledons	Erythranthe guttata	322.167	36.3144	1.98103	3.58204	0.832839	0.823529	347-322
231	Dicotyledons	Eucalyptus grandis	616.53	39.382	2.08748	4.22296	0.987677	1.08964	331-307
232	Dicotyledons	Eutrema salsugineum	243.11	37.9	2.27507	3.57404	0.937196	1.01581	304-282
233	Dicotyledons	Fragaria vesca	214.373	38.9793	2.62902	4.12632	0.909484	1.02029	259-241
234	Dicotyledons	Glycine max	978.942	35.1221	3.52738	6.10891	0.828829	0.820296	168-156
235	Dicotyledons	Glycine soja	1013.77	35.2469	3.40707	5.19331	0.834469	0.827291	178-166
236	Dicotyledons	Gossypium anomalum	1193.34	34.2825	2.98801	4.41535	0.758973	0.808485	219-204
237	Dicotyledons	Gossypium arboreum	1694.6	36.1993	2.78114	3.70574	0.771022	0.832136	242-224
238	Dicotyledons	Gossypium aridum	739.119	34.2569	3.43991	6.02481	0.752524	0.794925	175-163
239	Dicotyledons	Gossypium armourianum	780.951	36.6997	3.20675	4.79374	0.781271	0.856384	197-183
240	Dicotyledons	Gossypium australe	1743.39	36.476	2.53751	3.35894	0.805143	0.837536	270-251
241	Dicotyledons	Gossypium barbadense	2210.13	34.1822	2.99565	4.59086	0.763686	0.811965	218-203
242	Dicotyledons	Gossypium darwinii	2182.96	34.1432	3.0109	4.59773	0.762348	0.811858	217-201
243	Dicotyledons	Gossypium davidsonii	704.224	33.7498	3.2916	5.53438	0.762585	0.812186	189-176
244	Dicotyledons	Gossypium gossypioides	664.724	34.3299	3.2043	5.02897	0.773191	0.836234	197-183
245	Dicotyledons	Gossypium harknessii	732.155	34.1683	3.32842	5.78726	0.755429	0.793543	186-172
246	Dicotyledons	Gossypium hirsutum	2306.07	34.374	2.92356	4.35474	0.767939	0.815554	226-210
247	Dicotyledons	Gossypium klotzschianum	670.958	34.5664	3.25255	5.12282	0.774647	0.841013	193-179
248	Dicotyledons	Gossypium laxum	833.895	35.9864	3.34359	5.19937	0.772412	0.843522	184-171
249	Dicotyledons	Gossypium lobatum	744.535	34.2406	3.46206	6.07195	0.751679	0.795692	173-161
250	Dicotyledons	Gossypium mustelinum	2297.22	34.3873	2.90168	4.29925	0.767675	0.818057	228-212
251	Dicotyledons	Gossypium raimondii	761.252	33.5237	3.25325	5.68208	0.757577	0.792479	193-179
252	Dicotyledons	Gossypium schwendimanii	729.429	34.1152	3.381	5.5675	0.763986	0.825629	181-168
253	Dicotyledons	Gossypium tomentosum	2226.97	34.1921	2.97994	4.53811	0.764104	0.814231	220-204
254	Dicotyledons	Gossypium trilobum	655.377	34.5301	3.22273	5.13348	0.77481	0.832766	196-182
255	Dicotyledons	Helianthus annuus	3010.05	38.8175	1.96717	2.89226	0.878648	0.888459	349-324
256	Dicotyledons	Herrania umbratica	234.039	33.9	4.70423	7.45847	0.791323	0.84504	78-72
257	Dicotyledons	Hevea brasiliensis	1373.53	35.7	4.72611	7.01636	0.797903	0.850422	76-71
258	Dicotyledons	Hibiscus syriacus	1826.93	34.2	2.86786	4.22907	0.794504	0.797586	232-215
259	Dicotyledons	Ipomoea triloba	461.989	36.4362	2.85312	7.78006	0.81176	0.794908	234-217
260	Dicotyledons	Jatropha curcas	266.964	33.5012	3.49487	9.64796	0.7907	0.966347	170-158
261	Dicotyledons	Juglans microcarpa x Juglans regia	527.896	36.4006	3.04547	7.44844	0.849709	0.854452	213-198
262	Dicotyledons	Juglans regia	572.947	36.2241	3.03504	7.34346	0.846956	0.825303	214-199
263	Dicotyledons	Lactuca sativa	2388.97	38.7171	2.42832	3.12165	0.841196	0.87489	284-264
264	Dicotyledons	Lsal assembly	2065.43	37.68	2.40521	3.9622	0.831948	0.733462	287-266
265	Dicotyledons	Lupinus albus	558.896	36.8202	2.48271	3.25315	0.822851	0.795993	277-257
266	Dicotyledons	Lupinus angustifolius	609.203	33.5664	4.45625	5.58885	0.76415	0.861973	95-88
267	Dicotyledons	Macadamia integrifolia	744.937	39.2926	3.32854	6.11893	0.923423	1.1746	186-172
268	Dicotyledons	Malus domestica	703.358	39.359	2.57005	4.175	0.91781	0.989182	266-247
269	Dicotyledons	Manihot esculenta	640.431	37.5651	3.18229	2.41472	0.868336	0.804251	200-185
270	Dicotyledons	Medicago truncatula	430.008	33.4385	3.53885	6.92725	0.801582	0.902079	167-155
271	Dicotyledons	Mikania micrantha	1790.64	36.1952	2.37363	3.26774	0.820511	0.826646	291-270
272	Dicotyledons	Momordica charantia	285.614	35.8	2.87822	5.95682	0.825333	0.845131	231-214
273	Dicotyledons	Morella rubra	313.009	37.8335	2.67217	5.30801	0.908371	1.03779	254-236
274	Dicotyledons	Morus notabilis	320.379	35.5	2.61666	6.42652	0.834284	0.987186	261-242
275	Dicotyledons	Nelumbo nucifera	804.648	39.4997	3.28958	6.00432	0.906427	0.920444	189-176
276	Dicotyledons	Nicotiana attenuata	2365.68	41.333	2.12157	3.17611	0.922477	0.94126	326-303
277	Dicotyledons	Nicotiana sylvestris	2221.99	39.7999	2.34875	3.65566	0.890214	0.9341	294-273
278	Dicotyledons	Nicotiana tabacum	3643.47	39.2006	2.27701	3.42438	0.874439	0.912467	304-282
279	Dicotyledons	Nicotiana tomentosiformis	1688.47	39.0999	2.17382	3.05669	0.859021	0.871053	318-296
280	Dicotyledons	Nymphaea colorata	408.895	38.6362	2.70961	6.34267	0.965012	0.885492	250-232
281	Dicotyledons	Nyssa sinensis	1001.45	35.9841	3.26888	7.43643	0.832915	0.806714	191-178
282	Dicotyledons	Olea europaea	1141.15	36.7747	2.40784	2.11093	0.879742	0.988301	286-266
283	Dicotyledons	Papaver somniferum	2715.53	37.3014	2.45025	3.22923	0.870886	0.999984	281-261
284	Dicotyledons	Pistacia vera	671.28	36.0005	3.19781	6.1162	0.839764	0.94266	198-184
285	Dicotyledons	Populus alba	416.986	33.7234	3.74943	9.12411	0.827179	0.867887	149-138
286	Dicotyledons	Populus deltoides	424.59	33.3891	3.89414	10.0416	0.812119	0.827117	137-127
287	Dicotyledons	Populus euphratica	496.033	32.8012	4.59855	11.2941	0.767788	0.790653	85-79
288	Dicotyledons	Populus tomentosa	739.803	33.6389	3.73054	8.32203	0.82088	0.829624	150-139
289	Dicotyledons	Populus trichocarpa	434.29	34.1468	3.74496	9.08076	0.822066	0.836552	149-138
290	Dicotyledons	Prosopis alba	707.162	34.3	3.7875	7.96425	0.801466	0.841795	145-135
291	Dicotyledons	Prunus avium	272.362	38.8	3.0106	4.50805	0.934012	1.01183	217-201
292	Dicotyledons	Prunus dulcis	227.757	37.8545	2.94086	5.85138	0.928307	0.998703	224-208
293	Dicotyledons	Prunus mume	234.03	38.327	3.09692	6.06286	0.9232	1.00545	208-193
294	Dicotyledons	Prunus persica	227.569	37.6659	2.9271	4.88613	0.922029	0.9903	226-209
295	Dicotyledons	Punica granatum	320.494	40.3717	1.75769	2.45126	0.978806	0.865563	384-357
296	Dicotyledons	Pyrus ussuriensis x Pyrus communis	510.637	37.3742	2.6739	4.63103	0.902424	1.02942	254-236
297	Dicotyledons	Pyrus x bretschneideri	509.113	37.4	2.67054	5.09339	0.900654	1.10358	254-236
298	Dicotyledons	Quercus lobata	845.947	35.4253	3.77483	8.97561	0.84573	1.11393	146-136
299	Dicotyledons	Quercus suber	953.299	36.5	3.42194	10.4369	0.859388	1.14362	177-164
300	Dicotyledons	Raphanus sativus	426.614	37.2045	2.46305	4.98122	0.82342	0.829046	279-259
301	Dicotyledons	Rhamnella rubrinervis	245.348	34.0502	3.6428	10.0506	0.795607	0.776887	158-146
302	Dicotyledons	Rhodamnia argentea	346.714	40.3758	1.86389	3.42058	1.02428	1.15735	366-340
303	Dicotyledons	Rhododendron griersonianum	674.982	40.7559	2.06882	3.84606	0.998868	1.20092	334-310
304	Dicotyledons	Rhododendron simsii	528.637	38.9044	2.32859	4.83954	0.943477	1.16503	297-276
305	Dicotyledons	Rhododendron williamsianum	532.293	34.2166	2.32286	4.56635	0.946921	1.16779	298-276
306	Dicotyledons	Ricinus communis	315.62	33.046	3.49945	3.61536	0.757492	0.798272	170-158
307	Dicotyledons	Rosa chinensis	515.119	38.8409	2.61409	4.93942	0.936473	1.05643	261-242
308	Dicotyledons	Salix brachista	339.588	34.1556	3.52657	9.20872	0.840007	0.80155	168-156
309	Dicotyledons	Salix dunnii	328.089	33.0936	3.89481	10.794	0.802944	0.778622	137-127
310	Dicotyledons	Salix suchowensis	355.718	34.9461	3.22434	9.48287	0.853655	0.810376	195-182
311	Dicotyledons	Salvia splendens	806.486	38.8452	2.01125	3.84737	0.903782	0.823647	342-318
312	Dicotyledons	Senna tora	526.357	35.4485	2.93472	3.44889	0.80841	0.769644	225-209
313	Dicotyledons	Sesamum indicum	275.059	35.2239	3.00716	6.31511	0.814286	0.786805	217-202
314	Dicotyledons	Solanum commersonii	731.618	34.414	3.69735	6.51422	0.775764	0.844613	153-142
315	Dicotyledons	Solanum lycopersicum	827.963	35.6925	3.52917	5.58461	0.757223	0.821452	167-155
316	Dicotyledons	Solanum pennellii	926.426	35.6914	3.45711	5.52007	0.764072	0.834692	174-161
317	Dicotyledons	Solanum tuberosum	705.934	35.6005	3.53165	6.03194	0.788417	0.858304	167-155
318	Dicotyledons	Spatholobus suberectus	798.47	31.7657	4.59767	10.8559	0.726889	0.759242	85-79
319	Dicotyledons	Spinacia oleracea	869.946	38.3997	2.11508	2.51127	0.85278	0.850978	327-303
320	Dicotyledons	Syzygium oleosum	407.281	41.1	1.83632	3.20781	1.02928	1.13418	371-344
321	Dicotyledons	Tarenaya hassleriana	249.93	40.5	1.65739	2.7663	0.975281	0.820772	403-374
322	Dicotyledons	Telopea speciosissima	823.061	40.1204	2.96492	4.31447	0.952471	1.13978	222-206
323	Dicotyledons	Tetracentron sinense	1161.36	38.4516	2.7841	4.43902	0.88077	0.965265	241-224
324	Dicotyledons	Theobroma cacao	324.88	34.9922	4.1343	6.97523	0.807568	0.86741	118-110
325	Dicotyledons	Tripterygium wilfordii	348.533	37.5832	2.68973	1.71816	0.890329	0.929441	252-234
326	Dicotyledons	Vigna angularis	467.301	34.623	3.24747	2.72448	0.812749	0.837908	193-179
327	Dicotyledons	Vigna radiata	463.638	34.3983	3.7799	7.86336	0.792338	0.778967	146-136
328	Dicotyledons	Vigna unguiculata	518.748	33.036	3.67191	8.49641	0.778626	0.740607	155-144
329	Dicotyledons	Vitis riparia	500.267	34.5114	4.66475	10.7105	0.829098	0.867194	81-75
330	Dicotyledons	Vitis vinifera	486.197	35.0336	4.50171	9.74915	0.834928	0.868203	92-85
331	Dicotyledons	Ziziphus jujuba	405.637	33.084	3.74982	10.9291	0.799342	0.932124	148-138
332	Gymnosperms	Cycas panzhihuaensis	10111.8	35.9	5.01096	12.6639	0.756453	0.710678	58-54
333	Gymnosperms	Ginkgo biloba	9419.18	34.78	5.61571	11.8445	0.755127	0.729665	23-21
334	Gymnosperms	Gnetum montanum1	2147.72	35.3	4.61841	6.08426	0.808609	0.982072	84-78
335	Gymnosperms	Gnetum montanum2	3943.85	37.25	4.72137	6.2545	0.805918	0.981044	77-71
336	Gymnosperms	Larix kaempferi	12952.4	38.1	3.63509	5.41354	0.893832	0.964506	158-147
337	Gymnosperms	Larix sibirica	12342.1	23.9	3.87008	6.87549	0.849913	0.909047	139-129
338	Gymnosperms	Picea abies	11961.4	37.9	3.93652	5.79016	0.900851	0.984218	133-124
339	Gymnosperms	Picea engelmannii	24943.6	40.2	3.65605	5.40385	0.914786	0.991826	156-145
340	Gymnosperms	Picea glauca	26572	38.2	3.65229	5.15028	0.92387	1.03962	157-146
341	Gymnosperms	Picea sitchensis	20455.1	38.1	3.65674	5.39656	0.909502	0.995552	156-145
342	Gymnosperms	Pinus lambertiana	27602.7	34.3	4.16605	7.20356	0.882992	0.945974	116-107
343	Gymnosperms	Pinus tabuliformis	24245.2	13.43	3.82779	6.38174	0.91199	0.955237	142-132
344	Gymnosperms	Pinus taeda	22103.6	34.8	4.10761	6.80986	0.884532	0.951439	120-112
345	Gymnosperms	Pseudotsuga menziesii	14673.2	36.5	4.12523	6.38352	0.868046	0.96759	119-110
346	Gymnosperms	Sequoia sempervirens	26549.7	35.4	6.04139	11.0542	0.837934	0.946349	0
347	Gymnosperms	Sequoiadendron giganteum	8125.6	35.4521	5.95841	10.2728	0.836251	0.948863	4
348	Gymnosperms	Taxus chinensis	10238	36.7772	4.8489	8.00778	0.846614	0.972324	68-64
349	Gymnosperms	Taxus wallichiana	10738.3	36.9025	4.10832	6.72052	0.853311	0.972786	120-111
350	Gymnosperms	Thuja plicata	9095.91	37.5	6.03264	10.4767	0.830315	0.970116	0
